# Supplementary material for: The burden of chronic rhinosinusitis with nasal polyps and its relation to asthma in Finland
Source: Clin Transl Allergy. 2022 Oct 9;12(10):e12200. doi: 10.1002/clt2.12200 (PMC9549071; doi:10.1002/clt2.12200)
Supplement: Supplementary file 1 — Table S1 [file CLT2-12-e12200-s002.xlsx]

## Sheet: 3_years_before_index
Supplemental Material Table S1. The most common comorbidities at baseline
ICD10	Description	n_total	n	Proportion
J01	Acute sinusitis	18563	3559	19.2
K02	Dental caries	18563	3512	18.9
Z01	Other special examinations and investigations of persons without complaint or reported diagnosis	18563	3096	16.7
I10	Essential (primary) hypertension	18563	2610	14.1
J06	Acute upper respiratory infections of multiple and unspecified sites	18563	2383	12.8
J45	Asthma	18563	2212	11.9
M54	Dorsalgia	18563	2006	10.8
R10	Abdominal and pelvic pain	18563	1572	8.5
K04	Diseases of pulp and periapical tissues	18563	1570	8.5
Z87	Personal history of other diseases and conditions	18563	1551	8.4
K03	Other diseases of hard tissues of teeth	18563	1544	8.3
Z71	Persons encountering health services for other counselling and medical advice, not elsewhere classified	18563	1271	6.8
J20	Acute bronchitis	18563	1264	6.8
M79	Other soft tissue disorders, not elsewhere classified	18563	1196	6.4
Z03	Medical observation and evaluation for suspected diseases and conditions	18563	1177	6.3
R06	Abnormalities of breathing	18563	1163	6.3
K05	Gingivitis and periodontal diseases	18563	1162	6.3
J31	Chronic rhinitis, nasopharyngitis and pharyngitis	18563	1080	5.8
E78	Disorders of lipoprotein metabolism and other lipidaemias	18563	1065	5.7
J30	Vasomotor and allergic rhinitis	18563	1038	5.6
E11	Non-insulin-dependent diabetes mellitus	18563	1004	5.4
M75	Shoulder lesions	18563	1003	5.4
Z00	General examination and investigation of persons without complaint and reported diagnosis	18563	984	5.3
R07	Pain in throat and chest	18563	955	5.1
R05	Cough	18563	909	4.9
G47	Sleep disorders	18563	907	4.9
M17	Gonarthrosis [arthrosis of knee]	18563	838	4.5
Z02	Examination and encounter for administrative purposes	18563	806	4.3
I48	Atrial fibrillation and flutter	18563	681	3.7
I25	Chronic ischaemic heart disease	18563	668	3.6
M25	Other joint disorders, not elsewhere classified	18563	661	3.6
F32	Depressive episode	18563	638	3.4
J34	Other disorders of nose and nasal sinuses	18563	631	3.4
S02	Fracture of skull and facial bones	18563	626	3.4
J18	Pneumonia, organism unspecified	18563	603	3.2
H10	Conjunctivitis	18563	597	3.2
Z30	Contraceptive management	18563	587	3.2
H90	Conductive and sensorineural hearing loss	18563	581	3.1
N40	Hyperplasia of prostate	18563	571	3.1
R51	Headache	18563	561	3
R42	Dizziness and giddiness	18563	517	2.8
H25	Senile cataract	18563	511	2.8
H66	Suppurative and unspecified otitis media	18563	507	2.7
L30	Other dermatitis	18563	485	2.6
M53	Other dorsopathies, not elsewhere classified	18563	461	2.5
F41	Other anxiety disorders	18563	460	2.5
I49	Other cardiac arrhythmias	18563	453	2.4
E03	Other hypothyroidism	18563	436	2.3
M51	Other intervertebral disc disorders	18563	427	2.3
K21	Gastro-oesophageal reflux disease	18563	426	2.3
K08	Other disorders of teeth and supporting structures	18563	423	2.3
Z76	Persons encountering health services in other circumstances	18563	410	2.2
G44	Other headache syndromes	18563	396	2.1
Z04	Examination and observation for other reasons	18563	388	2.1
A09	Diarrhoea and gastroenteritis of presumed infectious origin	18563	387	2.1
Z34	Supervision of normal pregnancy	18563	381	2.1
K57	Diverticular disease of intestine	18563	380	2
R53	Malaise and fatigue	18563	380	2
M23	Internal derangement of knee	18563	375	2
H60	Otitis externa	18563	373	2
Z36	Antenatal screening	18563	369	2
N30	Cystitis	18563	366	2
N39	Other disorders of urinary system	18563	361	1.9
S61	Open wound of wrist and hand	18563	358	1.9
M70	Soft tissue disorders related to use, overuse and pressure	18563	353	1.9
I84	Haemorrhoids	18563	352	1.9
M16	Coxarthrosis [arthrosis of hip]	18563	346	1.9
E66	Obesity	18563	342	1.8
J44	Other chronic obstructive pulmonary disease	18563	338	1.8
O80	Single spontaneous delivery	18563	327	1.8
G43	Migraine	18563	323	1.7
M77	Other enthesopathies	18563	306	1.6
F51	Nonorganic sleep disorders	18563	300	1.6
H81	Disorders of vestibular function	18563	297	1.6
J33	Nasal polyp	18563	294	1.6
F43	Reaction to severe stress, and adjustment disorders	18563	290	1.6
R22	Localized swelling, mass and lump of skin and subcutaneous tissue	18563	289	1.6
F33	Recurrent depressive disorder	18563	287	1.5
Z39	Postpartum care and examination	18563	285	1.5
D22	Melanocytic naevi	18563	284	1.5
K40	Inguinal hernia	18563	281	1.5
R04	Haemorrhage from respiratory passages	18563	281	1.5
G56	Mononeuropathies of upper limb	18563	278	1.5
S93	Dislocation, sprain and strain of joints and ligaments at ankle and foot level	18563	276	1.5
M19	Other arthrosis	18563	275	1.5
S01	Open wound of head	18563	273	1.5
K07	Dentofacial anomalies [including malocclusion]	18563	265	1.4
K59	Other functional intestinal disorders	18563	264	1.4
Z10	Routine general health check-up of defined subpopulation	18563	263	1.4
R50	Fever of other and unknown origin	18563	262	1.4
J03	Acute tonsillitis	18563	261	1.4
L82	Seborrhoeic keratosis	18563	259	1.4
F10	Mental and behavioural disorders due to use of alcohol	18563	258	1.4
S06	Intracranial injury	18563	257	1.4
H40	Glaucoma	18563	251	1.4
K30	Dyspepsia	18563	249	1.3
I20	Angina pectoris	18563	246	1.3
H91	Other hearing loss	18563	245	1.3
M47	Spondylosis	18563	241	1.3
R52	Pain, not elsewhere classified	18563	240	1.3
T81	Complications of procedures, not elsewhere classified	18563	234	1.3
L02	Cutaneous abscess, furuncle and carbuncle	18563	231	1.2
L20	Atopic dermatitis	18563	228	1.2
R23	Other skin changes	18563	228	1.2
M48	Other spondylopathies	18563	226	1.2
D12	Benign neoplasm of colon, rectum, anus and anal canal	18563	224	1.2
C61	Malignant neoplasm of prostate	18563	222	1.2
C61	Malignant neoplasm of prostate	18563	222	1.2
R00	Abnormalities of heart beat	18563	220	1.2
H04	Disorders of lacrimal system	18563	218	1.2
I63	Cerebral infarction	18563	218	1.2
G45	Transient cerebral ischaemic attacks and related syndromes	18563	214	1.2
S83	Dislocation, sprain and strain of joints and ligaments of knee	18563	210	1.1
T78	Adverse effects, not elsewhere classified	18563	205	1.1
A46	Erysipelas	18563	203	1.1
M72	Fibroblastic disorders	18563	202	1.1
B35	Dermatophytosis	18563	201	1.1
H53	Visual disturbances	18563	199	1.1
N92	Excessive, frequent and irregular menstruation	18563	199	1.1
J02	Acute pharyngitis	18563	197	1.1
K51	Ulcerative colitis	18563	197	1.1
R60	Oedema, not elsewhere classified	18563	196	1.1
Z50	Care involving use of rehabilitation procedures	18563	195	1.1
I35	Nonrheumatic aortic valve disorders	18563	194	1
L03	Cellulitis	18563	193	1
M10	Gout	18563	193	1
E10	Insulin-dependent diabetes mellitus	18563	191	1
S46	Injury of muscle and tendon at shoulder and upper arm level	18563	190	1
H35	Other retinal disorders	18563	189	1
F45	Somatoform disorders	18563	183	1
I50	Heart failure	18563	183	1
R29	Other symptoms and signs involving the nervous and musculoskeletal systems	18563	183	1
K29	Gastritis and duodenitis	18563	182	1
L50	Urticaria	18563	181	1
R41	Other symptoms and signs involving cognitive functions and awareness	18563	180	1
K80	Cholelithiasis	18563	178	1
D23	Other benign neoplasms of skin	18563	176	0.9
R55	Syncope and collapse	18563	172	0.9
S60	Superficial injury of wrist and hand	18563	170	0.9
S62	Fracture at wrist and hand level	18563	170	0.9
C44	Other malignant neoplasms of skin	18563	168	0.9
R12	Heartburn	18563	166	0.9
I83	Varicose veins of lower extremities	18563	165	0.9
I87	Other disorders of veins	18563	165	0.9
K58	Irritable bowel syndrome	18563	165	0.9
Z96	Presence of other functional implants	18563	165	0.9
Z09	Follow-up examination after treatment for conditions other than malignant neoplasms	18563	164	0.9
Z95	Presence of cardiac and vascular implants and grafts	18563	164	0.9
M15	Polyarthrosis	18563	159	0.9
M65	Synovitis and tenosynovitis	18563	158	0.9
R91	Abnormal findings on diagnostic imaging of lung	18563	158	0.9
S52	Fracture of forearm	18563	158	0.9
S82	Fracture of lower leg, including ankle	18563	158	0.9
S63	Dislocation, sprain and strain of joints and ligaments at wrist and hand level	18563	157	0.8
Z37	Outcome of delivery	18563	155	0.8
L40	Psoriasis	18563	154	0.8
H26	Other cataract	18563	153	0.8
H93	Other disorders of ear, not elsewhere classified	18563	153	0.8
H65	Nonsuppurative otitis media	18563	152	0.8
H43	Disorders of vitreous body	18563	151	0.8
I80	Phlebitis and thrombophlebitis	18563	151	0.8
N10	Acute tubulo-interstitial nephritis	18563	151	0.8
S80	Superficial injury of lower leg	18563	151	0.8
M76	Enthesopathies of lower limb, excluding foot	18563	150	0.8
L57	Skin changes due to chronic exposure to nonionizing radiation	18563	146	0.8
M20	Acquired deformities of fingers and toes	18563	146	0.8
A49	Bacterial infection of unspecified site	18563	145	0.8
M50	Cervical disc disorders	18563	145	0.8
J46	Status asthmaticus	18563	143	0.8
H00	Hordeolum and chalazion	18563	142	0.8
D64	Other anaemias	18563	141	0.8
G40	Epilepsy	18563	141	0.8
I21	Acute myocardial infarction	18563	141	0.8
J22	Unspecified acute lower respiratory infection	18563	141	0.8
Z97	Presence of other devices	18563	141	0.8
S43	Dislocation, sprain and strain of joints and ligaments of shoulder girdle	18563	136	0.7
Z35	Supervision of high-risk pregnancy	18563	135	0.7
S22	Fracture of rib(s), sternum and thoracic spine	18563	134	0.7
Z32	Pregnancy examination and test	18563	133	0.7
D48	Neoplasm of uncertain or unknown behaviour of other and unspecified sites	18563	132	0.7
K44	Diaphragmatic hernia	18563	129	0.7
R49	Voice disturbances	18563	129	0.7
M05	Seropositive rheumatoid arthritis	18563	127	0.7
R13	Dysphagia	18563	127	0.7
D50	Iron deficiency anaemia	18563	125	0.7
I69	Sequelae of cerebrovascular disease	18563	125	0.7
T15	Foreign body on external eye	18563	125	0.7
I70	Atherosclerosis	18563	124	0.7
M67	Other disorders of synovium and tendon	18563	124	0.7
N95	Menopausal and other perimenopausal disorders	18563	124	0.7
Z11	Special screening examination for infectious and parasitic diseases	18563	124	0.7
H01	Other inflammation of eyelid	18563	123	0.7
R11	Nausea and vomiting	18563	123	0.7
O47	False labour	18563	122	0.7
H16	Keratitis	18563	121	0.7
H92	Otalgia and effusion of ear	18563	120	0.6
N41	Inflammatory diseases of prostate	18563	120	0.6
Z46	Fitting and adjustment of other devices	18563	120	0.6
C50	Malignant neoplasm of breast	18563	119	0.6
J15	Bacterial pneumonia, not elsewhere classified	18563	119	0.6
H02	Other disorders of eyelid	18563	118	0.6
L72	Follicular cysts of skin and subcutaneous tissue	18563	118	0.6
R20	Disturbances of skin sensation	18563	117	0.6
S90	Superficial injury of ankle and foot	18563	117	0.6
J40	Bronchitis, not specified as acute or chronic	18563	116	0.6
N83	Noninflammatory disorders of ovary, fallopian tube and broad ligament	18563	116	0.6
D25	Leiomyoma of uterus	18563	115	0.6
R31	Unspecified haematuria	18563	115	0.6
M13	Other arthritis	18563	114	0.6
R87	Abnormal findings in secretions and smears from cervix uteri vagina vulva	18563	113	0.6
K35	Acute appendicitis	18563	111	0.6
K62	Other diseases of anus and rectum	18563	111	0.6
R43	Disturbances of smell and taste	18563	111	0.6
S92	Fracture of foot, except ankle	18563	111	0.6
K11	Diseases of salivary glands	18563	110	0.6
N76	Other inflammation of vagina and vulva	18563	110	0.6
D17	Benign lipomatous neoplasm	18563	109	0.6
F31	Bipolar affective disorder	18563	108	0.6
H61	Other disorders of external ear	18563	108	0.6
I34	Nonrheumatic mitral valve disorders	18563	106	0.6
J00	Acute nasopharyngitis [common cold]	18563	106	0.6
K10	Other diseases of jaws	18563	106	0.6
R73	Elevated blood glucose level	18563	106	0.6
B02	Zoster [herpes zoster]	18563	104	0.6
L60	Nail disorders	18563	104	0.6
K13	Other diseases of lip and oral mucosa	18563	103	0.6
N81	Female genital prolapse	18563	102	0.5
H20	Iridocyclitis	18563	99	0.5
N20	Calculus of kidney and ureter	18563	99	0.5
O04	Medical abortion	18563	98	0.5
Z25	Need for immunization against other single viral diseases	18563	98	0.5
L08	Other local infections of skin and subcutaneous tissue	18563	97	0.5
O99	Other maternal diseases classifiable elsewhere but complicating pregnancy, childbirth and the puerperium	18563	96	0.5
R35	Polyuria	18563	96	0.5
M35	Other systemic involvement of connective tissue	18563	95	0.5
O24	Diabetes mellitus in pregnancy	18563	95	0.5
B37	Candidiasis	18563	94	0.5
S20	Superficial injury of thorax	18563	94	0.5
G30	Alzheimer's disease	18563	92	0.5
S05	Injury of eye and orbit	18563	92	0.5
F60	Specific personality disorders	18563	91	0.5
K52	Other noninfective gastroenteritis and colitis	18563	91	0.5
R74	Abnormal serum enzyme levels	18563	91	0.5
Z51	Other medical care	18563	91	0.5
M06	Other rheumatoid arthritis	18563	90	0.5
S00	Superficial injury of head	18563	90	0.5
H11	Other disorders of conjunctiva	18563	89	0.5
I47	Paroxysmal tachycardia	18563	89	0.5
D14	Benign neoplasm of middle ear and respiratory system	18563	87	0.5
S42	Fracture of shoulder and upper arm	18563	86	0.5
K42	Umbilical hernia	18563	85	0.5
K92	Other diseases of digestive system	18563	85	0.5
Z31	Procreative management	18563	85	0.5
F20	Schizophrenia	18563	84	0.5
G25	Other extrapyramidal and movement disorders	18563	84	0.5
L29	Pruritus	18563	84	0.5
R33	Retention of urine	18563	84	0.5
E04	Other nontoxic goitre	18563	82	0.4
H33	Retinal detachments and breaks	18563	82	0.4
I44	Atrioventricular and left bundle-branch block	18563	82	0.4
L70	Acne	18563	82	0.4
K01	Embedded and impacted teeth	18563	81	0.4
M43	Other deforming dorsopathies	18563	81	0.4
J11	Influenza, virus not identified	18563	80	0.4
N48	Other disorders of penis	18563	80	0.4
S89	Other and unspecified injuries of lower leg	18563	80	0.4
J35	Chronic diseases of tonsils and adenoids	18563	79	0.4
K00	Disorders of tooth development and eruption	18563	79	0.4
K90	Intestinal malabsorption	18563	78	0.4
R03	Abnormal blood-pressure reading, without diagnosis	18563	78	0.4
F40	Phobic anxiety disorders	18563	76	0.4
Z72	Problems related to lifestyle	18563	76	0.4
K60	Fissure and fistula of anal and rectal regions	18563	74	0.4
N84	Polyp of female genital tract	18563	73	0.4
O82	Single delivery by caesarean section	18563	73	0.4
I42	Cardiomyopathy	18563	72	0.4
J32	Chronic sinusitis	18563	72	0.4
K22	Other diseases of oesophagus	18563	72	0.4
M81	Osteoporosis without pathological fracture	18563	72	0.4
S81	Open wound of lower leg	18563	72	0.4
J04	Acute laryngitis and tracheitis	18563	71	0.4
L21	Seborrhoeic dermatitis	18563	71	0.4
R25	Abnormal involuntary movements	18563	71	0.4
G50	Disorders of trigeminal nerve	18563	70	0.4
G57	Mononeuropathies of lower limb	18563	70	0.4
R56	Convulsions, not elsewhere classified	18563	70	0.4
S13	Dislocation, sprain and strain of joints and ligaments at neck level	18563	70	0.4
S30	Superficial injury of abdomen, lower back and pelvis	18563	70	0.4
E87	Other disorders of fluid, electrolyte and acid-base balance	18563	69	0.4
J38	Diseases of vocal cords and larynx, not elsewhere classified	18563	69	0.4
E05	Hyperthyroidism	18563	68	0.4
N18	Chronic renal failure	18563	68	0.4
N97	Female infertility	18563	68	0.4
R30	Pain associated with micturition	18563	68	0.4
R59	Enlarged lymph nodes	18563	68	0.4
N80	Endometriosis	18563	67	0.4
N94	Pain and other conditions associated with female genital organs and menstrual cycle	18563	67	0.4
J39	Other diseases of upper respiratory tract	18563	66	0.4
K06	Other disorders of gingiva and edentulous alveolar ridge	18563	66	0.4
M62	Other disorders of muscle	18563	66	0.4
B00	Herpesviral [herpes simplex] infections	18563	65	0.4
F34	Persistent mood [affective] disorders	18563	65	0.4
H57	Other disorders of eye and adnexa	18563	65	0.4
R19	Other symptoms and signs involving the digestive system and abdomen	18563	65	0.4
S32	Fracture of lumbar spine and pelvis	18563	65	0.4
S91	Open wound of ankle and foot	18563	65	0.4
A63	Other predominantly sexually transmitted diseases, not elsewhere classified	18563	64	0.3
M24	Other specific joint derangements	18563	64	0.3
S40	Superficial injury of shoulder and upper arm	18563	64	0.3
R21	Rash and other nonspecific skin eruption	18563	63	0.3
H36	Retinal disorders in diseases classified elsewhere	18563	62	0.3
I71	Aortic aneurysm and dissection	18563	62	0.3
L43	Lichen planus	18563	62	0.3
S99	Other and unspecified injuries of ankle and foot	18563	62	0.3
T84	Complications of internal orthopaedic prosthetic devices, implants and grafts	18563	62	0.3
Z48	Other surgical follow-up care	18563	62	0.3
G54	Nerve root and plexus disorders	18563	61	0.3
Z13	Special screening examination for other diseases and disorders	18563	61	0.3
H72	Perforation of tympanic membrane	18563	60	0.3
J47	Bronchiectasis	18563	60	0.3
K43	Ventral hernia	18563	60	0.3
I11	Hypertensive heart disease	18563	59	0.3
S69	Other and unspecified injuries of wrist and hand	18563	59	0.3
K50	Crohn's disease [regional enteritis]	18563	58	0.3
O36	Maternal care for other known or suspected fetal problems	18563	58	0.3
Z12	Special screening examination for neoplasms	18563	58	0.3
O68	Labour and delivery complicated by fetal stress [distress]	18563	57	0.3
I78	Diseases of capillaries	18563	56	0.3
N64	Other disorders of breast	18563	56	0.3
S86	Injury of muscle and tendon at lower leg level	18563	56	0.3
G62	Other polyneuropathies	18563	55	0.3
O81	Single delivery by forceps and vacuum extractor	18563	55	0.3
K12	Stomatitis and related lesions	18563	54	0.3
O34	Maternal care for known or suspected abnormality of pelvic organs	18563	54	0.3
A04	Other bacterial intestinal infections	18563	53	0.3
F00	Dementia in Alzheimer's disease	18563	53	0.3
G55	Nerve root and plexus compressions in diseases classified elsewhere	18563	53	0.3
J36	Peritonsillar abscess	18563	53	0.3
F29	Unspecified nonorganic psychosis	18563	52	0.3
J37	Chronic laryngitis and laryngotracheitis	18563	52	0.3
H52	Disorders of refraction and accommodation	18563	51	0.3
M71	Other bursopathies	18563	51	0.3
M94	Other disorders of cartilage	18563	51	0.3
R63	Symptoms and signs concerning food and fluid intake	18563	51	0.3
S70	Superficial injury of hip and thigh	18563	51	0.3
S72	Fracture of femur	18563	51	0.3
K56	Paralytic ileus and intestinal obstruction without hernia	18563	50	0.3
R39	Other symptoms and signs involving the urinary system	18563	50	0.3
Z20	Contact with and exposure to communicable diseases	18563	50	0.3
A41	Other septicaemia	18563	49	0.3
B34	Viral infection of unspecified site	18563	49	0.3
K25	Gastric ulcer	18563	49	0.3
N43	Hydrocele and spermatocele	18563	49	0.3
T74	Maltreatment syndromes	18563	49	0.3
Z73	Problems related to life-management difficulty	18563	49	0.3
D72	Other disorders of white blood cells	18563	48	0.3
D86	Sarcoidosis	18563	48	0.3
G51	Facial nerve disorders	18563	48	0.3
N87	Dysplasia of cervix uteri	18563	48	0.3
O26	Maternal care for other conditions predominantly related to pregnancy	18563	48	0.3
Y94		18563	48	0.3
Z29	Need for other prophylactic measures	18563	48	0.3
B07	Viral warts	18563	47	0.3
R09	Other symptoms and signs involving the circulatory and respiratory systems	18563	47	0.3
D38	Neoplasm of uncertain or unknown behaviour of middle ear and respiratory and intrathoracic organs	18563	46	0.2
I26	Pulmonary embolism	18563	46	0.2
L01	Impetigo	18563	46	0.2
L23	Allergic contact dermatitis	18563	46	0.2
N63	Unspecified lump in breast	18563	46	0.2
C43	Malignant melanoma of skin	18563	45	0.2
I67	Other cerebrovascular diseases	18563	45	0.2
I82	Other venous embolism and thrombosis	18563	45	0.2
L84	Corns and callosities	18563	45	0.2
M07	Psoriatic and enteropathic arthropathies	18563	45	0.2
G20	Parkinson's disease	18563	44	0.2
O32	Maternal care for known or suspected malpresentation of fetus	18563	44	0.2
S50	Superficial injury of forearm	18563	44	0.2
D37	Neoplasm of uncertain or unknown behaviour of oral cavity and digestive organs	18563	43	0.2
D69	Purpura and other haemorrhagic conditions	18563	43	0.2
K85	Acute pancreatitis	18563	43	0.2
L71	Rosacea	18563	43	0.2
S51	Open wound of forearm	18563	43	0.2
T36	Poisoning by medicine	18563	43	0.2
A69	Other spirochaetal infections	18563	42	0.2
F90	Hyperkinetic disorders	18563	42	0.2
I95	Hypotension	18563	42	0.2
J92	Pleural plaque	18563	42	0.2
N62	Hypertrophy of breast	18563	42	0.2
Z45	Adjustment and management of implanted device	18563	42	0.2
D13	Benign neoplasm of other and ill-defined parts of digestive system	18563	41	0.2
F03	Unspecified dementia	18563	41	0.2
K14	Diseases of tongue	18563	41	0.2
M45	Ankylosing spondylitis	18563	41	0.2
N47	Redundant prepuce, phimosis and paraphimosis	18563	41	0.2
F17	Mental and behavioural disorders due to use of tobacco	18563	40	0.2
O64	Obstructed labour due to malposition and malpresentation of fetus	18563	40	0.2
S66	Injury of muscle and tendon at wrist and hand level	18563	40	0.2
S76	Injury of muscle and tendon at hip and thigh level	18563	40	0.2
Z26	Need for immunization against other single infectious diseases	18563	40	0.2
Z94	Transplanted organ and tissue status	18563	40	0.2
H54	Blindness and low vision	18563	39	0.2
M21	Other acquired deformities of limbs	18563	39	0.2
O02	Other abnormal products of conception	18563	39	0.2
T88	Other complications of surgical and medical care, not elsewhere classified	18563	39	0.2
C67	Malignant neoplasm of bladder	18563	38	0.2
C83	Diffuse non-Hodgkin's lymphoma	18563	38	0.2
H18	Other disorders of cornea	18563	38	0.2
H34	Retinal vascular occlusions	18563	38	0.2
I45	Other conduction disorders	18563	38	0.2
L98	Other disorders of skin and subcutaneous tissue, not elsewhere classified	18563	38	0.2
N71	Inflammatory disease of uterus, except cervix	18563	38	0.2
O03	Spontaneous abortion	18563	38	0.2
O63	Long labour	18563	38	0.2
B36	Other superficial mycoses	18563	37	0.2
D10	Benign neoplasm of mouth and pharynx	18563	37	0.2
K76	Other diseases of liver	18563	37	0.2
N77	Vulvovaginal ulceration and inflammation in diseases classified elsewhere	18563	37	0.2
R94	Abnormal results of function studies	18563	37	0.2
C18	Malignant neoplasm of colon	18563	36	0.2
E89	Postprocedural endocrine and metabolic disorders, not elsewhere classified	18563	36	0.2
G35	Multiple sclerosis	18563	36	0.2
O70	Perineal laceration during delivery	18563	36	0.2
I61	Intracerebral haemorrhage	18563	35	0.2
M18	Arthrosis of first carpometacarpal joint	18563	35	0.2
M22	Disorders of patella	18563	35	0.2
N08	Glomerular disorders in diseases classified elsewhere	18563	35	0.2
N31	Neuromuscular dysfunction of bladder, not elsewhere classified	18563	35	0.2
N45	Orchitis and epididymitis	18563	35	0.2
R68	Other general symptoms and signs	18563	35	0.2
Z63	Other problems related to primary support group, including family circumstances	18563	35	0.2
C73	Malignant neoplasm of thyroid gland	18563	34	0.2
C91	Lymphoid leukaemia	18563	34	0.2
D32	Benign neoplasm of meninges	18563	34	0.2
L27	Dermatitis due to substances taken internally	18563	34	0.2
N32	Other disorders of bladder	18563	34	0.2
Z54	Convalescence	18563	34	0.2
ZA1		18563	34	0.2
A08	Viral and other specified intestinal infections	18563	33	0.2
A60	Anogenital herpesviral [herpes simplex] infection	18563	33	0.2
B99	Other and unspecified infectious diseases	18563	33	0.2
M31	Other necrotizing vasculopathies	18563	33	0.2
O20	Haemorrhage in early pregnancy	18563	33	0.2
D35	Benign neoplasm of other and unspecified endocrine glands	18563	32	0.2
F50	Eating disorders	18563	32	0.2
L90	Atrophic disorders of skin	18563	32	0.2
M80	Osteoporosis with pathological fracture	18563	32	0.2
R01	Cardiac murmurs and other cardiac sounds	18563	32	0.2
R93	Abnormal findings on diagnostic imaging of other body structures	18563	32	0.2
E21	Hyperparathyroidism and other disorders of parathyroid gland	18563	31	0.2
F61	Mixed and other personality disorders	18563	31	0.2
H50	Other strabismus	18563	31	0.2
H68	Eustachian salpingitis and obstruction	18563	31	0.2
M46	Other inflammatory spondylopathies	18563	31	0.2
O42	Premature rupture of membranes	18563	31	0.2
R26	Abnormalities of gait and mobility	18563	31	0.2
S23	Dislocation, sprain and strain of joints and ligaments of thorax	18563	31	0.2
F22	Persistent delusional disorders	18563	30	0.2
H71	Cholesteatoma of middle ear	18563	30	0.2
N35	Urethral stricture	18563	30	0.2
A56	Other sexually transmitted chlamydial diseases	18563	29	0.2
D11	Benign neoplasm of major salivary glands	18563	29	0.2
D41	Neoplasm of uncertain or unknown behaviour of urinary organs	18563	29	0.2
L85	Other epidermal thickening	18563	29	0.2
T92	Sequelae of injuries of upper limb	18563	29	0.2
1		18563	28	0.2
D04	Carcinoma in situ of skin	18563	28	0.2
D70	Agranulocytosis	18563	28	0.2
J10	Influenza due to identified influenza virus	18563	28	0.2
L28	Lichen simplex chronicus and prurigo	18563	28	0.2
M41	Scoliosis	18563	28	0.2
N13	Obstructive and reflux uropathy	18563	28	0.2
O41	Other disorders of amniotic fluid and membranes	18563	28	0.2
A98	Other viral haemorrhagic fevers, not elsewhere classified	18563	27	0.1
B18	Chronic viral hepatitis	18563	27	0.1
L73	Other follicular disorders	18563	27	0.1
R61	Hyperhidrosis	18563	27	0.1
D47	Other neoplasms of uncertain or unknown behaviour of lymphoid, haematopoietic and related tissue	18563	26	0.1
F52	Sexual dysfunction, not caused by organic disorder or disease	18563	26	0.1
F99	Mental disorder, not otherwise specified	18563	26	0.1
J42	Unspecified chronic bronchitis	18563	26	0.1
J96	Respiratory failure, not elsewhere classified	18563	26	0.1
N19	Unspecified renal failure	18563	26	0.1
N93	Other abnormal uterine and vaginal bleeding	18563	26	0.1
R47	Speech disturbances, not elsewhere classified	18563	26	0.1
S29	Other and unspecified injuries of thorax	18563	26	0.1
S49	Other and unspecified injuries of shoulder and upper arm	18563	26	0.1
C64	Malignant neoplasm of kidney, except renal pelvis	18563	25	0.1
F05	Delirium, not induced by alcohol and other psychoactive substances	18563	25	0.1
G24	Dystonia	18563	25	0.1
H83	Other diseases of inner ear	18563	25	0.1
J90	Pleural effusion, not elsewhere classified	18563	25	0.1
Z08	Follow-up examination after treatment for malignant neoplasms	18563	25	0.1
C20	Malignant neoplasm of rectum	18563	24	0.1
D31	Benign neoplasm of eye and adnexa	18563	24	0.1
F06	Other mental disorders due to brain damage and dysfunction and to physical disease	18563	24	0.1
I15	Secondary hypertension	18563	24	0.1
J84	Other interstitial pulmonary diseases	18563	24	0.1
K70	Alcoholic liver disease	18563	24	0.1
M84	Disorders of continuity of bone	18563	24	0.1
N61	Inflammatory disorders of breast	18563	24	0.1
O13	Gestational [pregnancy-induced] hypertension without significant proteinuria	18563	24	0.1
O21	Excessive vomiting in pregnancy	18563	24	0.1
O72	Postpartum haemorrhage	18563	24	0.1
R15	Faecal incontinence	18563	24	0.1
T14	Injury of unspecified body region	18563	24	0.1
D21	Other benign neoplasms of connective and other soft tissue	18563	23	0.1
D33	Benign neoplasm of brain and other parts of central nervous system	18563	23	0.1
I73	Other peripheral vascular diseases	18563	23	0.1
K63	Other diseases of intestine	18563	23	0.1
K81	Cholecystitis	18563	23	0.1
L97	Ulcer of lower limb, not elsewhere classified	18563	23	0.1
N17	Acute renal failure	18563	23	0.1
Q82	Other congenital malformations of skin	18563	23	0.1
W01	Fall on same level	18563	23	0.1
W55	Bitten or struck by other mammals	18563	23	0.1
F25	Schizoaffective disorders	18563	22	0.1
F42	Obsessive-compulsive disorder	18563	22	0.1
J98	Other respiratory disorders	18563	22	0.1
K61	Abscess of anal and rectal regions	18563	22	0.1
L25	Unspecified contact dermatitis	18563	22	0.1
O35	Maternal care for known or suspected fetal abnormality and damage	18563	22	0.1
R32	Unspecified urinary incontinence	18563	22	0.1
Z98	Other postsurgical states	18563	22	0.1
ZA8		18563	22	0.1
D18	Haemangioma and lymphangioma, any site	18563	21	0.1
E06	Thyroiditis	18563	21	0.1
H80	Otosclerosis	18563	21	0.1
I33	Acute and subacute endocarditis	18563	21	0.1
I65	Occlusion and stenosis of precerebral arteries, not resulting in cerebral infarction	18563	21	0.1
J82	Pulmonary eosinophilia, not elsewhere classified	18563	21	0.1
K86	Other diseases of pancreas	18563	21	0.1
N60	Benign mammary dysplasia	18563	21	0.1
O48	Prolonged pregnancy	18563	21	0.1
T63	Toxic effect of contact with venomous animals	18563	21	0.1
T93	Sequelae of injuries of lower limb	18563	21	0.1
C34	Malignant neoplasm of bronchus and lung	18563	20	0.1
D05	Carcinoma in situ of breast	18563	20	0.1
D16	Benign neoplasm of bone and articular cartilage	18563	20	0.1
D51	Vitamin B12 deficiency anaemia	18563	20	0.1
H49	Paralytic strabismus	18563	20	0.1
J41	Simple and mucopurulent chronic bronchitis	18563	20	0.1
M95	Other acquired deformities of musculoskeletal system and connective tissue	18563	20	0.1
N28	Other disorders of kidney and ureter, not elsewhere classified	18563	20	0.1
N73	Other female pelvic inflammatory diseases	18563	20	0.1
O14	Gestational [pregnancy-induced] hypertension with significant proteinuria	18563	20	0.1
R69	Unknown and unspecified causes of morbidity	18563	20	0.1
Z64	Problems related to certain psychosocial circumstances	18563	20	0.1
D36	Benign neoplasm of other and unspecified sites	18563	19	0.1
E16	Other disorders of pancreatic internal secretion	18563	19	0.1
E23	Hypofunction and other disorders of pituitary gland	18563	19	0.1
F39	Unspecified mood [affective] disorder	18563	19	0.1
K74	Fibrosis and cirrhosis of liver	18563	19	0.1
L05	Pilonidal cyst	18563	19	0.1
L24	Irritant contact dermatitis	18563	19	0.1
N46	Male infertility	18563	19	0.1
N90	Other noninflammatory disorders of vulva and perineum	18563	19	0.1
O75	Other complications of labour and delivery, not elsewhere classified	18563	19	0.1
O86	Other puerperal infections	18563	19	0.1
Q21	Congenital malformations of cardiac septa	18563	19	0.1
S03	Dislocation, sprain and strain of joints and ligaments of head	18563	19	0.1
T23	Burn and corrosion of wrist and hand	18563	19	0.1
T79	Certain early complications of trauma, not elsewhere classified	18563	19	0.1
T90	Sequelae of injuries of head	18563	19	0.1
Z47	Other orthopaedic follow-up care	18563	19	0.1
ZA6		18563	19	0.1
D68	Other coagulation defects	18563	18	0.1
F13	Mental and behavioural disorders due to use of sedatives or hypnotics	18563	18	0.1
H05	Disorders of orbit	18563	18	0.1
I60	Subarachnoid haemorrhage	18563	18	0.1
L81	Other disorders of pigmentation	18563	18	0.1
M02	Reactive arthropathies	18563	18	0.1
N42	Other disorders of prostate	18563	18	0.1
N91	Absent, scanty and rare menstruation	18563	18	0.1
R44	Other symptoms and signs involving general sensations and perceptions	18563	18	0.1
R86	Abnormal spermatozoa	18563	18	0.1
Z57	Occupational exposure to risk-factors	18563	18	0.1
A40	Streptococcal septicaemia	18563	17	0.1
C82	Follicular [nodular] non-Hodgkin's lymphoma	18563	17	0.1
D80	Immunodeficiency with predominantly antibody defects	18563	17	0.1
E14	Unspecified diabetes mellitus	18563	17	0.1
F19	Mental and behavioural disorders due to multiple drug use and use of other psychoactive substances	18563	17	0.1
G99	Other disorders of nervous system in diseases classified elsewhere	18563	17	0.1
J09		18563	17	0.1
K09	Cysts of oral region, not elsewhere classified	18563	17	0.1
K20	Oesophagitis	18563	17	0.1
K20	Oesophagitis	18563	17	0.1
Z80	Family history of malignant neoplasm	18563	17	0.1
B08	Other viral infections characterized by skin and mucous membrane lesions, not elsewhere classified	18563	16	0.1
D40	Neoplasm of uncertain or unknown behaviour of male genital organs	18563	16	0.1
D44	Neoplasm of uncertain or unknown behaviour of endocrine glands	18563	16	0.1
F84	Pervasive developmental disorders	18563	16	0.1
G72	Other myopathies	18563	16	0.1
G93	Other disorders of brain	18563	16	0.1
G97	Postprocedural disorders of nervous system, not elsewhere classified	18563	16	0.1
H46	Optic neuritis	18563	16	0.1
H47	Other disorders of optic [2nd] nerve and visual pathways	18563	16	0.1
K26	Duodenal ulcer	18563	16	0.1
N85	Other noninflammatory disorders of uterus, except cervix	18563	16	0.1
N99	Postprocedural disorders of genitourinary system, not elsewhere classified	18563	16	0.1
R40	Somnolence, stupor and coma	18563	16	0.1
R90	Abnormal findings on diagnostic imaging of central nervous system	18563	16	0.1
S27	Injury of other and unspecified intrathoracic organs	18563	16	0.1
T24	Burn and corrosion of hip and lower limb, except ankle and foot	18563	16	0.1
Y96		18563	16	0.1
Z24	Need for immunization against certain single viral diseases	18563	16	0.1
Z93	Artificial opening status	18563	16	0.1
E83	Disorders of mineral metabolism	18563	15	0.1
G31	Other degenerative diseases of nervous system, not elsewhere classified	18563	15	0.1
H15	Disorders of sclera	18563	15	0.1
H62	Disorders of external ear in diseases classified elsewhere	18563	15	0.1
I51	Complications and ill-defined descriptions of heart disease	18563	15	0.1
J43	Emphysema	18563	15	0.1
N89	Other noninflammatory disorders of vagina	18563	15	0.1
S33	Dislocation, sprain and strain of joints and ligaments of lumbar spine and pelvis	18563	15	0.1
S53	Dislocation, sprain and strain of joints and ligaments of elbow	18563	15	0.1
S68	Traumatic amputation of wrist and hand	18563	15	0.1
T18	Foreign body in alimentary tract	18563	15	0.1
W19	Unspecified fall	18563	15	0.1
ZA7		18563	15	0.1
B27	Infectious mononucleosis	18563	14	0.1
C92	Myeloid leukaemia	18563	14	0.1
D39	Neoplasm of uncertain or unknown behaviour of female genital organs	18563	14	0.1
E29	Testicular dysfunction	18563	14	0.1
E73	Lactose intolerance	18563	14	0.1
G63	Polyneuropathy in diseases classified elsewhere	18563	14	0.1
I89	Other noninfective disorders of lymphatic vessels and lymph nodes	18563	14	0.1
J94	Other pleural conditions	18563	14	0.1
L04	Acute lymphadenitis	18563	14	0.1
L13	Other bullous disorders	18563	14	0.1
M66	Spontaneous rupture of synovium and tendon	18563	14	0.1
N12	Tubulo-interstitial nephritis, not specified as acute or chronic	18563	14	0.1
O28	Abnormal findings on antenatal screening of mother	18563	14	0.1
O91	Infections of breast associated with childbirth	18563	14	0.1
Q50	Congenital malformations of ovaries, fallopian tubes and broad ligaments	18563	14	0.1
R70	Elevated erythrocyte sedimentation rate and abnormality of plasma viscosity	18563	14	0.1
S12	Fracture of neck	18563	14	0.1
S71	Open wound of hip and thigh	18563	14	0.1
T16	Foreign body in ear	18563	14	0.1
Z23	Need for immunization against single bacterial diseases	18563	14	0.1
B86	Scabies	18563	13	0.1
D45	Polycythaemia vera	18563	13	0.1
E28	Ovarian dysfunction	18563	13	0.1
E86	Volume depletion	18563	13	0.1
F21	Schizotypal disorder	18563	13	0.1
G46	Vascular syndromes of brain in cerebrovascular diseases (I60-I67+)	18563	13	0.1
G82	Paraplegia and tetraplegia	18563	13	0.1
G91	Hydrocephalus	18563	13	0.1
I36	Nonrheumatic tricuspid valve disorders	18563	13	0.1
I88	Nonspecific lymphadenitis	18563	13	0.1
L92	Granulomatous disorders of skin and subcutaneous tissue	18563	13	0.1
N50	Other disorders of male genital organs	18563	13	0.1
O10	Pre-existing hypertension complicating pregnancy, childbirth and the puerperium	18563	13	0.1
O46	Antepartum haemorrhage, not elsewhere classified	18563	13	0.1
R58	Haemorrhage, not elsewhere classified	18563	13	0.1
S79	Other and specified injuries of hip and thigh	18563	13	0.1
T00	Superficial injuries involving multiple body regions	18563	13	0.1
Z53	Persons encountering health services for specific procedures, not carried out	18563	13	0.1
C90	Multiple myeloma and malignant plasma cell neoplasms	18563	12	0.1
D24	Benign neoplasm of breast	18563	12	0.1
G37	Other demyelinating diseases of central nervous system	18563	12	0.1
G81	Hemiplegia	18563	12	0.1
H27	Other disorders of lens	18563	12	0.1
I74	Arterial embolism and thrombosis	18563	12	0.1
K83	Other diseases of biliary tract	18563	12	0.1
M14	Arthropathies in other diseases classified elsewhere	18563	12	0.1
M30	Polyarteritis nodosa and related conditions	18563	12	0.1
O23	Infections of genitourinary tract in pregnancy	18563	12	0.1
Q23	Congenital malformations of aortic and mitral valves	18563	12	0.1
R79	Other abnormal findings of blood chemistry	18563	12	0.1
S09	Other and unspecified injuries of head	18563	12	0.1
S31	Open wound of abdomen, lower back and pelvis	18563	12	0.1
S41	Open wound of shoulder and upper arm	18563	12	0.1
W57	Bitten or stung by nonvenomous insect and other nonvenomous arthropods	18563	12	0.1
Z27	Need for immunization against combinations of infectious diseases	18563	12	0.1
C79	Secondary malignant neoplasm of other sites	18563	11	0.1
D27	Benign neoplasm of ovary	18563	11	0.1
F01	Vascular dementia	18563	11	0.1
F23	Acute and transient psychotic disorders	18563	11	0.1
F98	Other behavioural and emotional disorders with onset usually occurring in childhood and adolescence	18563	11	0.1
G71	Primary disorders of muscles	18563	11	0.1
H19	Disorders of sclera and cornea in diseases classified elsewhere	18563	11	0.1
I86	Varicose veins of other sites	18563	11	0.1
K31	Other diseases of stomach and duodenum	18563	11	0.1
K55	Vascular disorders of intestine	18563	11	0.1
K75	Other inflammatory liver diseases	18563	11	0.1
L12	Pemphigoid	18563	11	0.1
L53	Other erythematous conditions	18563	11	0.1
N75	Diseases of Bartholin's gland	18563	11	0.1
O30	Multiple gestation	18563	11	0.1
O40	Polyhydramnios	18563	11	0.1
O60	Preterm labour	18563	11	0.1
O62	Abnormalities of forces of labour	18563	11	0.1
R45	Symptoms and signs involving emotional state	18563	11	0.1
S64	Injury of nerves at wrist and hand level	18563	11	0.1
T75	Effects of other external causes	18563	11	0.1
V49	Car occupant injured in other and unspecified transport accidents	18563	11	0.1
W00	Fall on same level involving ice and snow	18563	11	0.1
A87	Viral meningitis	18563	10	0.1
B97	Viral agents as the cause of diseases classified to other chapters	18563	10	0.1
C16	Malignant neoplasm of stomach	18563	10	0.1
C54	Malignant neoplasm of corpus uteri	18563	10	0.1
C77	Secondary and unspecified malignant neoplasm of lymph nodes	18563	10	0.1
D30	Benign neoplasm of urinary organs	18563	10	0.1
D43	Neoplasm of uncertain or unknown behaviour of brain and central nervous system	18563	10	0.1
E27	Other disorders of adrenal gland	18563	10	0.1
E85	Amyloidosis	18563	10	0.1
F11	Mental and behavioural disorders due to use of opioids	18563	10	0.1
F80	Specific developmental disorders of speech and language	18563	10	0.1
G58	Other mononeuropathies	18563	10	0.1
G83	Other paralytic syndromes	18563	10	0.1
G95		18563	10	0.1
H17	Corneal scars and opacities	18563	10	0.1
H69	Other disorders of Eustachian tube	18563	10	0.1
I85	Oesophageal varices	18563	10	0.1
J21	Acute bronchiolitis	18563	10	0.1
J69	Pneumonitis due to solids and liquids	18563	10	0.1
J93	Pneumothorax	18563	10	0.1
L42	Pityriasis rosea	18563	10	0.1
M00	Pyogenic arthritis	18563	10	0.1
M08	Juvenile arthritis	18563	10	0.1
M60	Myositis	18563	10	0.1
M96	Postprocedural musculoskeletal disorders, not elsewhere classified	18563	10	0.1
Q61	Cystic kidney disease	18563	10	0.1
R17	Unspecified jaundice	18563	10	0.1
S96	Injury of muscle and tendon at ankle and foot level	18563	10	0.1
T17	Foreign body in respiratory tract	18563	10	0.1
T91	Sequelae of injuries of neck and trunk	18563	10	0.1
Z49	Care involving dialysis	18563	10	0.1
Z56	Problems related to employment and unemployment	18563	10	0.1
Z75	Problems related to medical facilities and other health care	18563	10	0.1
Z82	Family history of certain disabilities and chronic diseases leading to disablement	18563	10	0.1
B30	Viral conjunctivitis	18563	9	0
C62	Malignant neoplasm of testis	18563	9	0
C81	Hodgkin's disease	18563	9	0
D29	Benign neoplasm of male genital organs	18563	9	0
D75	Other diseases of blood and blood-forming organs	18563	9	0
E13	Other specified diabetes mellitus	18563	9	0
E22	Hyperfunction of pituitary gland	18563	9	0
F81	Specific developmental disorders of scholastic skills	18563	9	0
F93	Emotional disorders with onset specific to childhood	18563	9	0
I12	Hypertensive renal disease	18563	9	0
L63	Alopecia areata	18563	9	0
L68	Hypertrichosis	18563	9	0
L91	Hypertrophic disorders of skin	18563	9	0
M87	Osteonecrosis	18563	9	0
N03	Chronic nephritic syndrome	18563	9	0
N70	Salpingitis and oophoritis	18563	9	0
O00	Ectopic pregnancy	18563	9	0
T13	Other injuries of lower limb, level unspecified	18563	9	0
T21	Burn and corrosion of trunk	18563	9	0
Z43	Attention to artificial openings	18563	9	0
Z85	Personal history of malignant neoplasm	18563	9	0
ZA2		18563	9	0
C85	Other and unspecified types of non-Hodgkin's lymphoma	18563	8	0
E07	Other disorders of thyroid	18563	8	0
E26	Hyperaldosteronism	18563	8	0
F44	Dissociative [conversion] disorders	18563	8	0
F48	Other neurotic disorders	18563	8	0
G41	Status epilepticus	18563	8	0
G53	Cranial nerve disorders in diseases classified elsewhere	18563	8	0
H06	Disorders of lacrimal system and orbit in diseases classified elsewhere	18563	8	0
J05	Acute obstructive laryngitis [croup] and epiglottitis	18563	8	0
K45	Other abdominal hernia	18563	8	0
M32	Systemic lupus erythematosus	18563	8	0
M89	Other disorders of bone	18563	8	0
N04	Nephrotic syndrome	18563	8	0
N34	Urethritis and urethral syndrome	18563	8	0
Q66	Congenital deformities of feet	18563	8	0
S39	Other and unspecified injuries of abdomen, lower back and pelvis	18563	8	0
S67	Crushing injury of wrist and hand	18563	8	0
S73	Dislocation, sprain and strain of joint and ligaments of hip	18563	8	0
T22	Burn and corrosion of shoulder and upper limb, except wrist and hand	18563	8	0
T25	Burn and corrosion of ankle and foot	18563	8	0
A16	Respiratory tuberculosis, not confirmed bacteriologically or histologically	18563	7	0
C49	Malignant neoplasm of other connective and soft tissue	18563	7	0
C56	Malignant neoplasm of ovary	18563	7	0
C71	Malignant neoplasm of brain	18563	7	0
F15	Mental and behavioural disorders due to use of other stimulants, including caffeine	18563	7	0
F71	Moderate mental retardation	18563	7	0
G12	Spinal muscular atrophy and related syndromes	18563	7	0
G52	Disorders of other cranial nerves	18563	7	0
G80	Infantile cerebral palsy	18563	7	0
H21	Other disorders of iris and ciliary body	18563	7	0
H74	Other disorders of middle ear and mastoid	18563	7	0
I24	Other acute ischaemic heart diseases	18563	7	0
I97	Postprocedural disorders of circulatory system, not elsewhere classified	18563	7	0
J13	Pneumonia due to Streptococcus pneumoniae	18563	7	0
J86	Pyothorax	18563	7	0
K37	Unspecified appendicitis	18563	7	0
K66	Other disorders of peritoneum	18563	7	0
K73	Chronic hepatitis, not elsewhere classified	18563	7	0
K82	Other diseases of gallbladder	18563	7	0
K91	Postprocedural disorders of digestive system, not elsewhere classified	18563	7	0
L26	Exfoliative dermatitis	18563	7	0
L89	Decubitus ulcer	18563	7	0
L95	Vasculitis limited to skin, not elsewhere classified	18563	7	0
M40	Kyphosis and lordosis	18563	7	0
M86	Osteomyelitis	18563	7	0
M99	Biomechanical lesions, not elsewhere classified	18563	7	0
O12	Gestational [pregnancy-induced] oedema and proteinuria without hypertension	18563	7	0
Q28	Other congenital malformations of circulatory system	18563	7	0
R14	Flatulence and related conditions	18563	7	0
T26	Burn and corrosion confined to eye and adnexa	18563	7	0
T58	Toxic effect of carbon monoxide	18563	7	0
T83	Complications of genitourinary prosthetic devices, implants and grafts	18563	7	0
T85	Complications of other internal prosthetic devices, implants and grafts	18563	7	0
T86	Failure and rejection of transplanted organs and tissues	18563	7	0
W17	Other fall from one level to another	18563	7	0
Z22	Carrier of infectious disease	18563	7	0
Z86	Personal history of certain other diseases	18563	7	0
ZA5		18563	7	0
A02	Other salmonella infections	18563	6	0
C32	Malignant neoplasm of larynx	18563	6	0
C41	Malignant neoplasm of bone and articular cartilage of other and unspecified sites	18563	6	0
C88	Malignant immunoproliferative diseases	18563	6	0
E53	Deficiency of other B group vitamins	18563	6	0
F02	Dementia in other diseases classified elsewhere	18563	6	0
F12	Mental and behavioural disorders due to use of cannabinoids	18563	6	0
F70	Mild mental retardation	18563	6	0
G70	Myasthenia gravis and other myoneural disorders	18563	6	0
H30	Chorioretinal inflammation	18563	6	0
H44	Disorders of globe	18563	6	0
H73	Other disorders of tympanic membrane	18563	6	0
I31	Other diseases of pericardium	18563	6	0
I46	Cardiac arrest	18563	6	0
I64	Stroke, not specified as haemorrhage or infarction	18563	6	0
I72	Other aneurysm	18563	6	0
K41	Femoral hernia	18563	6	0
K65	Peritonitis	18563	6	0
M12	Other specific arthropathies	18563	6	0
M85	Other disorders of bone density and structure	18563	6	0
M93	Other osteochondropathies	18563	6	0
N23	Unspecified renal colic	18563	6	0
N36	Other disorders of urethra	18563	6	0
Q85	Phakomatoses, not elsewhere classified	18563	6	0
T20	Burn and corrosion of head and neck	18563	6	0
T68	Hypothermia	18563	6	0
X58	Exposure to other specified factors	18563	6	0
Z42	Follow-up care involving plastic surgery	18563	6	0
Z60	Problems related to social environment	18563	6	0
Z92	Personal history of medical treatment	18563	6	0
