# Supplementary material for: The burden of chronic rhinosinusitis with nasal polyps and its relation to asthma in Finland
Source: Clin Transl Allergy. 2022 Oct 9;12(10):e12200. doi: 10.1002/clt2.12200 (PMC9549071; doi:10.1002/clt2.12200)
Supplement: Supplementary file 2 — Table S2 [file CLT2-12-e12200-s001.xlsx]

## Sheet: end_of
Supplemental Material Table S2. The most common comorbidities at end of follow-up
ICD10	Description	n_total	n	Proportion
J33	Nasal polyp	18563	16047	86.4
K02	Dental caries	18563	7702	41.5
Z01	Other special examinations and investigations of persons without complaint or reported diagnosis	18563	7678	41.4
J32	Chronic sinusitis	18563	6844	36.9
J01	Acute sinusitis	18563	5509	29.7
I10	Essential (primary) hypertension	18563	4831	26
J06	Acute upper respiratory infections of multiple and unspecified sites	18563	4587	24.7
Z87	Personal history of other diseases and conditions	18563	4560	24.6
M54	Dorsalgia	18563	4379	23.6
J45	Asthma	18563	4322	23.3
K03	Other diseases of hard tissues of teeth	18563	4060	21.9
K04	Diseases of pulp and periapical tissues	18563	3939	21.2
R10	Abdominal and pelvic pain	18563	3625	19.5
K05	Gingivitis and periodontal diseases	18563	3466	18.7
Z71	Persons encountering health services for other counselling and medical advice, not elsewhere classified	18563	3445	18.6
M79	Other soft tissue disorders, not elsewhere classified	18563	3235	17.4
Z03	Medical observation and evaluation for suspected diseases and conditions	18563	2801	15.1
J34	Other disorders of nose and nasal sinuses	18563	2768	14.9
R06	Abnormalities of breathing	18563	2744	14.8
J20	Acute bronchitis	18563	2474	13.3
J31	Chronic rhinitis, nasopharyngitis and pharyngitis	18563	2360	12.7
Z00	General examination and investigation of persons without complaint and reported diagnosis	18563	2352	12.7
E78	Disorders of lipoprotein metabolism and other lipidaemias	18563	2320	12.5
R07	Pain in throat and chest	18563	2287	12.3
M75	Shoulder lesions	18563	2181	11.7
Z02	Examination and encounter for administrative purposes	18563	2137	11.5
J30	Vasomotor and allergic rhinitis	18563	2102	11.3
G47	Sleep disorders	18563	1975	10.6
R05	Cough	18563	1841	9.9
M25	Other joint disorders, not elsewhere classified	18563	1796	9.7
E11	Non-insulin-dependent diabetes mellitus	18563	1776	9.6
M17	Gonarthrosis [arthrosis of knee]	18563	1730	9.3
J18	Pneumonia, organism unspecified	18563	1650	8.9
S02	Fracture of skull and facial bones	18563	1599	8.6
H90	Conductive and sensorineural hearing loss	18563	1429	7.7
H10	Conjunctivitis	18563	1412	7.6
H25	Senile cataract	18563	1391	7.5
F32	Depressive episode	18563	1390	7.5
K08	Other disorders of teeth and supporting structures	18563	1378	7.4
I48	Atrial fibrillation and flutter	18563	1376	7.4
N40	Hyperplasia of prostate	18563	1353	7.3
R42	Dizziness and giddiness	18563	1319	7.1
L30	Other dermatitis	18563	1295	7
R51	Headache	18563	1285	6.9
I25	Chronic ischaemic heart disease	18563	1268	6.8
R53	Malaise and fatigue	18563	1216	6.6
Z76	Persons encountering health services in other circumstances	18563	1191	6.4
Z30	Contraceptive management	18563	1170	6.3
I49	Other cardiac arrhythmias	18563	1104	5.9
H66	Suppurative and unspecified otitis media	18563	1059	5.7
M53	Other dorsopathies, not elsewhere classified	18563	1050	5.7
F41	Other anxiety disorders	18563	1048	5.6
K21	Gastro-oesophageal reflux disease	18563	1045	5.6
K57	Diverticular disease of intestine	18563	988	5.3
N30	Cystitis	18563	980	5.3
Z04	Examination and observation for other reasons	18563	979	5.3
M70	Soft tissue disorders related to use, overuse and pressure	18563	952	5.1
A09	Diarrhoea and gastroenteritis of presumed infectious origin	18563	947	5.1
N39	Other disorders of urinary system	18563	942	5.1
S61	Open wound of wrist and hand	18563	929	5
G44	Other headache syndromes	18563	921	5
M51	Other intervertebral disc disorders	18563	918	4.9
E03	Other hypothyroidism	18563	905	4.9
R22	Localized swelling, mass and lump of skin and subcutaneous tissue	18563	894	4.8
I84	Haemorrhoids	18563	879	4.7
H60	Otitis externa	18563	856	4.6
R23	Other skin changes	18563	822	4.4
F51	Nonorganic sleep disorders	18563	811	4.4
M23	Internal derangement of knee	18563	799	4.3
T81	Complications of procedures, not elsewhere classified	18563	789	4.3
S01	Open wound of head	18563	779	4.2
M77	Other enthesopathies	18563	769	4.1
K59	Other functional intestinal disorders	18563	756	4.1
M16	Coxarthrosis [arthrosis of hip]	18563	756	4.1
E66	Obesity	18563	743	4
K07	Dentofacial anomalies [including malocclusion]	18563	741	4
R04	Haemorrhage from respiratory passages	18563	731	3.9
H81	Disorders of vestibular function	18563	727	3.9
F43	Reaction to severe stress, and adjustment disorders	18563	725	3.9
R52	Pain, not elsewhere classified	18563	723	3.9
J44	Other chronic obstructive pulmonary disease	18563	721	3.9
R50	Fever of other and unknown origin	18563	720	3.9
L82	Seborrhoeic keratosis	18563	708	3.8
D22	Melanocytic naevi	18563	706	3.8
Z34	Supervision of normal pregnancy	18563	683	3.7
R60	Oedema, not elsewhere classified	18563	680	3.7
G56	Mononeuropathies of upper limb	18563	678	3.7
S06	Intracranial injury	18563	673	3.6
L02	Cutaneous abscess, furuncle and carbuncle	18563	671	3.6
S93	Dislocation, sprain and strain of joints and ligaments at ankle and foot level	18563	659	3.6
M19	Other arthrosis	18563	649	3.5
G43	Migraine	18563	648	3.5
Z36	Antenatal screening	18563	648	3.5
K30	Dyspepsia	18563	629	3.4
A46	Erysipelas	18563	616	3.3
H91	Other hearing loss	18563	616	3.3
I50	Heart failure	18563	616	3.3
K40	Inguinal hernia	18563	611	3.3
R00	Abnormalities of heart beat	18563	609	3.3
H04	Disorders of lacrimal system	18563	592	3.2
H53	Visual disturbances	18563	588	3.2
F33	Recurrent depressive disorder	18563	569	3.1
O80	Single spontaneous delivery	18563	569	3.1
L03	Cellulitis	18563	562	3
D12	Benign neoplasm of colon, rectum, anus and anal canal	18563	561	3
I20	Angina pectoris	18563	558	3
Z50	Care involving use of rehabilitation procedures	18563	553	3
H40	Glaucoma	18563	538	2.9
M47	Spondylosis	18563	538	2.9
J03	Acute tonsillitis	18563	533	2.9
I63	Cerebral infarction	18563	531	2.9
D14	Benign neoplasm of middle ear and respiratory system	18563	529	2.8
G45	Transient cerebral ischaemic attacks and related syndromes	18563	529	2.8
Z39	Postpartum care and examination	18563	528	2.8
F45	Somatoform disorders	18563	525	2.8
S83	Dislocation, sprain and strain of joints and ligaments of knee	18563	517	2.8
Z10	Routine general health check-up of defined subpopulation	18563	515	2.8
N10	Acute tubulo-interstitial nephritis	18563	511	2.8
R41	Other symptoms and signs involving cognitive functions and awareness	18563	506	2.7
M72	Fibroblastic disorders	18563	503	2.7
F10	Mental and behavioural disorders due to use of alcohol	18563	502	2.7
M48	Other spondylopathies	18563	499	2.7
B35	Dermatophytosis	18563	498	2.7
H35	Other retinal disorders	18563	488	2.6
Z46	Fitting and adjustment of other devices	18563	482	2.6
Z96	Presence of other functional implants	18563	481	2.6
L20	Atopic dermatitis	18563	479	2.6
A49	Bacterial infection of unspecified site	18563	477	2.6
L50	Urticaria	18563	475	2.6
M15	Polyarthrosis	18563	475	2.6
J02	Acute pharyngitis	18563	472	2.5
D23	Other benign neoplasms of skin	18563	470	2.5
K80	Cholelithiasis	18563	468	2.5
M10	Gout	18563	467	2.5
I21	Acute myocardial infarction	18563	465	2.5
I87	Other disorders of veins	18563	463	2.5
K58	Irritable bowel syndrome	18563	460	2.5
T78	Adverse effects, not elsewhere classified	18563	453	2.4
R12	Heartburn	18563	450	2.4
H26	Other cataract	18563	448	2.4
S46	Injury of muscle and tendon at shoulder and upper arm level	18563	446	2.4
H43	Disorders of vitreous body	18563	440	2.4
N92	Excessive, frequent and irregular menstruation	18563	439	2.4
S22	Fracture of rib(s), sternum and thoracic spine	18563	439	2.4
S52	Fracture of forearm	18563	438	2.4
C44	Other malignant neoplasms of skin	18563	437	2.4
R55	Syncope and collapse	18563	437	2.4
I80	Phlebitis and thrombophlebitis	18563	436	2.3
R91	Abnormal findings on diagnostic imaging of lung	18563	434	2.3
K29	Gastritis and duodenitis	18563	432	2.3
Z97	Presence of other devices	18563	430	2.3
S62	Fracture at wrist and hand level	18563	427	2.3
S63	Dislocation, sprain and strain of joints and ligaments at wrist and hand level	18563	427	2.3
S60	Superficial injury of wrist and hand	18563	426	2.3
C61	Malignant neoplasm of prostate	18563	424	2.3
C61	Malignant neoplasm of prostate	18563	424	2.3
R29	Other symptoms and signs involving the nervous and musculoskeletal systems	18563	420	2.3
H65	Nonsuppurative otitis media	18563	416	2.2
I35	Nonrheumatic aortic valve disorders	18563	412	2.2
Z09	Follow-up examination after treatment for conditions other than malignant neoplasms	18563	405	2.2
D64	Other anaemias	18563	400	2.2
I83	Varicose veins of lower extremities	18563	399	2.1
M65	Synovitis and tenosynovitis	18563	393	2.1
S82	Fracture of lower leg, including ankle	18563	392	2.1
S80	Superficial injury of lower leg	18563	389	2.1
D48	Neoplasm of uncertain or unknown behaviour of other and unspecified sites	18563	387	2.1
D50	Iron deficiency anaemia	18563	384	2.1
M76	Enthesopathies of lower limb, excluding foot	18563	384	2.1
H93	Other disorders of ear, not elsewhere classified	18563	379	2
Z25	Need for immunization against other single viral diseases	18563	377	2
Z95	Presence of cardiac and vascular implants and grafts	18563	375	2
J15	Bacterial pneumonia, not elsewhere classified	18563	371	2
H00	Hordeolum and chalazion	18563	369	2
R31	Unspecified haematuria	18563	366	2
H61	Other disorders of external ear	18563	365	2
H02	Other disorders of eyelid	18563	358	1.9
Z51	Other medical care	18563	357	1.9
L57	Skin changes due to chronic exposure to nonionizing radiation	18563	356	1.9
J46	Status asthmaticus	18563	353	1.9
J22	Unspecified acute lower respiratory infection	18563	350	1.9
R11	Nausea and vomiting	18563	350	1.9
L72	Follicular cysts of skin and subcutaneous tissue	18563	347	1.9
R20	Disturbances of skin sensation	18563	347	1.9
K10	Other diseases of jaws	18563	345	1.9
K44	Diaphragmatic hernia	18563	343	1.8
G30	Alzheimer's disease	18563	338	1.8
K13	Other diseases of lip and oral mucosa	18563	336	1.8
R13	Dysphagia	18563	336	1.8
H01	Other inflammation of eyelid	18563	328	1.8
H92	Otalgia and effusion of ear	18563	328	1.8
R49	Voice disturbances	18563	328	1.8
B02	Zoster [herpes zoster]	18563	325	1.8
S43	Dislocation, sprain and strain of joints and ligaments of shoulder girdle	18563	321	1.7
L60	Nail disorders	18563	314	1.7
M50	Cervical disc disorders	18563	313	1.7
K51	Ulcerative colitis	18563	311	1.7
N95	Menopausal and other perimenopausal disorders	18563	309	1.7
K62	Other diseases of anus and rectum	18563	305	1.6
N76	Other inflammation of vagina and vulva	18563	305	1.6
T15	Foreign body on external eye	18563	303	1.6
I69	Sequelae of cerebrovascular disease	18563	302	1.6
J35	Chronic diseases of tonsils and adenoids	18563	301	1.6
M20	Acquired deformities of fingers and toes	18563	301	1.6
S92	Fracture of foot, except ankle	18563	301	1.6
Z32	Pregnancy examination and test	18563	299	1.6
K11	Diseases of salivary glands	18563	294	1.6
L40	Psoriasis	18563	294	1.6
D17	Benign lipomatous neoplasm	18563	290	1.6
M67	Other disorders of synovium and tendon	18563	290	1.6
R35	Polyuria	18563	290	1.6
H16	Keratitis	18563	289	1.6
M13	Other arthritis	18563	289	1.6
Z35	Supervision of high-risk pregnancy	18563	288	1.6
R73	Elevated blood glucose level	18563	287	1.5
R33	Retention of urine	18563	285	1.5
Z37	Outcome of delivery	18563	285	1.5
S90	Superficial injury of ankle and foot	18563	281	1.5
O47	False labour	18563	276	1.5
I70	Atherosclerosis	18563	274	1.5
G40	Epilepsy	18563	273	1.5
S00	Superficial injury of head	18563	273	1.5
L08	Other local infections of skin and subcutaneous tissue	18563	270	1.5
N81	Female genital prolapse	18563	269	1.4
B37	Candidiasis	18563	263	1.4
S20	Superficial injury of thorax	18563	262	1.4
R74	Abnormal serum enzyme levels	18563	257	1.4
N41	Inflammatory diseases of prostate	18563	253	1.4
K92	Other diseases of digestive system	18563	250	1.3
D25	Leiomyoma of uterus	18563	245	1.3
K42	Umbilical hernia	18563	243	1.3
M35	Other systemic involvement of connective tissue	18563	241	1.3
N20	Calculus of kidney and ureter	18563	241	1.3
N83	Noninflammatory disorders of ovary, fallopian tube and broad ligament	18563	240	1.3
Z11	Special screening examination for infectious and parasitic diseases	18563	239	1.3
O99	Other maternal diseases classifiable elsewhere but complicating pregnancy, childbirth and the puerperium	18563	238	1.3
S42	Fracture of shoulder and upper arm	18563	238	1.3
E10	Insulin-dependent diabetes mellitus	18563	237	1.3
K35	Acute appendicitis	18563	236	1.3
L29	Pruritus	18563	236	1.3
E87	Other disorders of fluid, electrolyte and acid-base balance	18563	234	1.3
G25	Other extrapyramidal and movement disorders	18563	229	1.2
H11	Other disorders of conjunctiva	18563	229	1.2
C50	Malignant neoplasm of breast	18563	228	1.2
Z31	Procreative management	18563	228	1.2
F00	Dementia in Alzheimer's disease	18563	226	1.2
K00	Disorders of tooth development and eruption	18563	223	1.2
I47	Paroxysmal tachycardia	18563	222	1.2
J11	Influenza, virus not identified	18563	221	1.2
J40	Bronchitis, not specified as acute or chronic	18563	220	1.2
R30	Pain associated with micturition	18563	218	1.2
H33	Retinal detachments and breaks	18563	217	1.2
K01	Embedded and impacted teeth	18563	217	1.2
R03	Abnormal blood-pressure reading, without diagnosis	18563	217	1.2
I34	Nonrheumatic mitral valve disorders	18563	215	1.2
R87	Abnormal findings in secretions and smears from cervix uteri vagina vulva	18563	215	1.2
M05	Seropositive rheumatoid arthritis	18563	212	1.1
O24	Diabetes mellitus in pregnancy	18563	211	1.1
A41	Other septicaemia	18563	210	1.1
S81	Open wound of lower leg	18563	210	1.1
R43	Disturbances of smell and taste	18563	209	1.1
M81	Osteoporosis without pathological fracture	18563	208	1.1
N18	Chronic renal failure	18563	208	1.1
K52	Other noninfective gastroenteritis and colitis	18563	207	1.1
S89	Other and unspecified injuries of lower leg	18563	205	1.1
N48	Other disorders of penis	18563	204	1.1
J38	Diseases of vocal cords and larynx, not elsewhere classified	18563	203	1.1
R59	Enlarged lymph nodes	18563	202	1.1
R25	Abnormal involuntary movements	18563	201	1.1
Z72	Problems related to lifestyle	18563	199	1.1
R21	Rash and other nonspecific skin eruption	18563	198	1.1
E04	Other nontoxic goitre	18563	196	1.1
J00	Acute nasopharyngitis [common cold]	18563	196	1.1
H20	Iridocyclitis	18563	195	1.1
R39	Other symptoms and signs involving the urinary system	18563	195	1.1
S05	Injury of eye and orbit	18563	195	1.1
S30	Superficial injury of abdomen, lower back and pelvis	18563	193	1
I44	Atrioventricular and left bundle-branch block	18563	192	1
R19	Other symptoms and signs involving the digestive system and abdomen	18563	192	1
M71	Other bursopathies	18563	190	1
G50	Disorders of trigeminal nerve	18563	189	1
H57	Other disorders of eye and adnexa	18563	182	1
M43	Other deforming dorsopathies	18563	182	1
S40	Superficial injury of shoulder and upper arm	18563	182	1
J04	Acute laryngitis and tracheitis	18563	180	1
K06	Other disorders of gingiva and edentulous alveolar ridge	18563	180	1
I26	Pulmonary embolism	18563	179	1
B00	Herpesviral [herpes simplex] infections	18563	178	1
M62	Other disorders of muscle	18563	177	1
L21	Seborrhoeic dermatitis	18563	175	0.9
S91	Open wound of ankle and foot	18563	175	0.9
F34	Persistent mood [affective] disorders	18563	174	0.9
J37	Chronic laryngitis and laryngotracheitis	18563	174	0.9
N64	Other disorders of breast	18563	173	0.9
F31	Bipolar affective disorder	18563	172	0.9
H72	Perforation of tympanic membrane	18563	172	0.9
G57	Mononeuropathies of lower limb	18563	171	0.9
S32	Fracture of lumbar spine and pelvis	18563	170	0.9
K12	Stomatitis and related lesions	18563	168	0.9
K22	Other diseases of oesophagus	18563	168	0.9
N84	Polyp of female genital tract	18563	168	0.9
R56	Convulsions, not elsewhere classified	18563	168	0.9
Z48	Other surgical follow-up care	18563	168	0.9
M06	Other rheumatoid arthritis	18563	167	0.9
I95	Hypotension	18563	166	0.9
O04	Medical abortion	18563	166	0.9
D37	Neoplasm of uncertain or unknown behaviour of oral cavity and digestive organs	18563	165	0.9
E05	Hyperthyroidism	18563	164	0.9
R63	Symptoms and signs concerning food and fluid intake	18563	162	0.9
A04	Other bacterial intestinal infections	18563	161	0.9
I71	Aortic aneurysm and dissection	18563	161	0.9
F60	Specific personality disorders	18563	160	0.9
S72	Fracture of femur	18563	160	0.9
A69	Other spirochaetal infections	18563	159	0.9
L70	Acne	18563	158	0.9
L43	Lichen planus	18563	157	0.8
S13	Dislocation, sprain and strain of joints and ligaments at neck level	18563	157	0.8
H52	Disorders of refraction and accommodation	18563	155	0.8
J47	Bronchiectasis	18563	155	0.8
T84	Complications of internal orthopaedic prosthetic devices, implants and grafts	18563	155	0.8
F40	Phobic anxiety disorders	18563	153	0.8
K60	Fissure and fistula of anal and rectal regions	18563	152	0.8
K90	Intestinal malabsorption	18563	150	0.8
S70	Superficial injury of hip and thigh	18563	150	0.8
N63	Unspecified lump in breast	18563	149	0.8
K56	Paralytic ileus and intestinal obstruction without hernia	18563	148	0.8
N94	Pain and other conditions associated with female genital organs and menstrual cycle	18563	148	0.8
O82	Single delivery by caesarean section	18563	148	0.8
Z73	Problems related to life-management difficulty	18563	144	0.8
O36	Maternal care for other known or suspected fetal problems	18563	142	0.8
D38	Neoplasm of uncertain or unknown behaviour of middle ear and respiratory and intrathoracic organs	18563	141	0.8
S99	Other and unspecified injuries of ankle and foot	18563	141	0.8
F03	Unspecified dementia	18563	140	0.8
I42	Cardiomyopathy	18563	140	0.8
I11	Hypertensive heart disease	18563	139	0.7
K43	Ventral hernia	18563	139	0.7
J09		18563	138	0.7
A98	Other viral haemorrhagic fevers, not elsewhere classified	18563	136	0.7
B07	Viral warts	18563	135	0.7
T88	Other complications of surgical and medical care, not elsewhere classified	18563	135	0.7
Z29	Need for other prophylactic measures	18563	135	0.7
J39	Other diseases of upper respiratory tract	18563	134	0.7
L71	Rosacea	18563	134	0.7
R09	Other symptoms and signs involving the circulatory and respiratory systems	18563	134	0.7
G55	Nerve root and plexus compressions in diseases classified elsewhere	18563	133	0.7
G62	Other polyneuropathies	18563	133	0.7
H68	Eustachian salpingitis and obstruction	18563	133	0.7
Z13	Special screening examination for other diseases and disorders	18563	133	0.7
F17	Mental and behavioural disorders due to use of tobacco	18563	132	0.7
I67	Other cerebrovascular diseases	18563	129	0.7
Z20	Contact with and exposure to communicable diseases	18563	129	0.7
J10	Influenza due to identified influenza virus	18563	128	0.7
N97	Female infertility	18563	128	0.7
D10	Benign neoplasm of mouth and pharynx	18563	127	0.7
S86	Injury of muscle and tendon at lower leg level	18563	126	0.7
S50	Superficial injury of forearm	18563	124	0.7
D13	Benign neoplasm of other and ill-defined parts of digestive system	18563	123	0.7
D72	Other disorders of white blood cells	18563	121	0.7
O26	Maternal care for other conditions predominantly related to pregnancy	18563	121	0.7
G54	Nerve root and plexus disorders	18563	120	0.6
O34	Maternal care for known or suspected abnormality of pelvic organs	18563	120	0.6
H36	Retinal disorders in diseases classified elsewhere	18563	119	0.6
L98	Other disorders of skin and subcutaneous tissue, not elsewhere classified	18563	119	0.6
M94	Other disorders of cartilage	18563	119	0.6
S69	Other and unspecified injuries of wrist and hand	18563	118	0.6
B97	Viral agents as the cause of diseases classified to other chapters	18563	117	0.6
K85	Acute pancreatitis	18563	117	0.6
L23	Allergic contact dermatitis	18563	117	0.6
A63	Other predominantly sexually transmitted diseases, not elsewhere classified	18563	115	0.6
J36	Peritonsillar abscess	18563	115	0.6
M24	Other specific joint derangements	18563	115	0.6
N43	Hydrocele and spermatocele	18563	115	0.6
N80	Endometriosis	18563	115	0.6
O68	Labour and delivery complicated by fetal stress [distress]	18563	115	0.6
Z12	Special screening examination for neoplasms	18563	115	0.6
B34	Viral infection of unspecified site	18563	114	0.6
L01	Impetigo	18563	114	0.6
C79	Secondary malignant neoplasm of other sites	18563	112	0.6
T36	Poisoning by medicine	18563	112	0.6
I82	Other venous embolism and thrombosis	18563	111	0.6
K25	Gastric ulcer	18563	111	0.6
N45	Orchitis and epididymitis	18563	110	0.6
N47	Redundant prepuce, phimosis and paraphimosis	18563	110	0.6
G20	Parkinson's disease	18563	109	0.6
I78	Diseases of capillaries	18563	109	0.6
N17	Acute renal failure	18563	109	0.6
F20	Schizophrenia	18563	108	0.6
K14	Diseases of tongue	18563	108	0.6
S51	Open wound of forearm	18563	108	0.6
R01	Cardiac murmurs and other cardiac sounds	18563	107	0.6
Z26	Need for immunization against other single infectious diseases	18563	107	0.6
F06	Other mental disorders due to brain damage and dysfunction and to physical disease	18563	106	0.6
D41	Neoplasm of uncertain or unknown behaviour of urinary organs	18563	105	0.6
O03	Spontaneous abortion	18563	105	0.6
O81	Single delivery by forceps and vacuum extractor	18563	104	0.6
S66	Injury of muscle and tendon at wrist and hand level	18563	104	0.6
L90	Atrophic disorders of skin	18563	103	0.6
T74	Maltreatment syndromes	18563	103	0.6
A08	Viral and other specified intestinal infections	18563	102	0.5
G51	Facial nerve disorders	18563	102	0.5
K76	Other diseases of liver	18563	102	0.5
L84	Corns and callosities	18563	102	0.5
D86	Sarcoidosis	18563	101	0.5
K50	Crohn's disease [regional enteritis]	18563	101	0.5
L28	Lichen simplex chronicus and prurigo	18563	101	0.5
ZA1		18563	100	0.5
F29	Unspecified nonorganic psychosis	18563	99	0.5
R94	Abnormal results of function studies	18563	98	0.5
C43	Malignant melanoma of skin	18563	97	0.5
E89	Postprocedural endocrine and metabolic disorders, not elsewhere classified	18563	97	0.5
F90	Hyperkinetic disorders	18563	97	0.5
C34	Malignant neoplasm of bronchus and lung	18563	96	0.5
M21	Other acquired deformities of limbs	18563	96	0.5
M80	Osteoporosis with pathological fracture	18563	96	0.5
H54	Blindness and low vision	18563	95	0.5
N62	Hypertrophy of breast	18563	95	0.5
R93	Abnormal findings on diagnostic imaging of other body structures	18563	95	0.5
S76	Injury of muscle and tendon at hip and thigh level	18563	93	0.5
D69	Purpura and other haemorrhagic conditions	18563	92	0.5
C18	Malignant neoplasm of colon	18563	91	0.5
D04	Carcinoma in situ of skin	18563	90	0.5
N77	Vulvovaginal ulceration and inflammation in diseases classified elsewhere	18563	90	0.5
F05	Delirium, not induced by alcohol and other psychoactive substances	18563	89	0.5
I61	Intracerebral haemorrhage	18563	89	0.5
M18	Arthrosis of first carpometacarpal joint	18563	89	0.5
S23	Dislocation, sprain and strain of joints and ligaments of thorax	18563	89	0.5
J96	Respiratory failure, not elsewhere classified	18563	88	0.5
H50	Other strabismus	18563	87	0.5
I45	Other conduction disorders	18563	87	0.5
H34	Retinal vascular occlusions	18563	86	0.5
N87	Dysplasia of cervix uteri	18563	85	0.5
Z54	Convalescence	18563	85	0.5
B36	Other superficial mycoses	18563	84	0.5
N93	Other abnormal uterine and vaginal bleeding	18563	84	0.5
Z63	Other problems related to primary support group, including family circumstances	18563	84	0.5
K81	Cholecystitis	18563	82	0.4
M22	Disorders of patella	18563	82	0.4
J92	Pleural plaque	18563	81	0.4
N71	Inflammatory disease of uterus, except cervix	18563	80	0.4
O32	Maternal care for known or suspected malpresentation of fetus	18563	80	0.4
R26	Abnormalities of gait and mobility	18563	80	0.4
R61	Hyperhidrosis	18563	80	0.4
D35	Benign neoplasm of other and unspecified endocrine glands	18563	79	0.4
D70	Agranulocytosis	18563	79	0.4
M31	Other necrotizing vasculopathies	18563	79	0.4
M41	Scoliosis	18563	79	0.4
O02	Other abnormal products of conception	18563	79	0.4
R68	Other general symptoms and signs	18563	79	0.4
C83	Diffuse non-Hodgkin's lymphoma	18563	78	0.4
D18	Haemangioma and lymphangioma, any site	18563	78	0.4
S49	Other and unspecified injuries of shoulder and upper arm	18563	78	0.4
K63	Other diseases of intestine	18563	77	0.4
O20	Haemorrhage in early pregnancy	18563	77	0.4
H18	Other disorders of cornea	18563	76	0.4
C78	Secondary malignant neoplasm of respiratory and digestive organs	18563	75	0.4
L73	Other follicular disorders	18563	75	0.4
J84	Other interstitial pulmonary diseases	18563	74	0.4
O42	Premature rupture of membranes	18563	74	0.4
O63	Long labour	18563	74	0.4
E14	Unspecified diabetes mellitus	18563	73	0.4
M07	Psoriatic and enteropathic arthropathies	18563	73	0.4
N32	Other disorders of bladder	18563	73	0.4
N42	Other disorders of prostate	18563	73	0.4
O70	Perineal laceration during delivery	18563	73	0.4
Z53	Persons encountering health services for specific procedures, not carried out	18563	73	0.4
N08	Glomerular disorders in diseases classified elsewhere	18563	72	0.4
N31	Neuromuscular dysfunction of bladder, not elsewhere classified	18563	72	0.4
L97	Ulcer of lower limb, not elsewhere classified	18563	71	0.4
Y94		18563	71	0.4
A60	Anogenital herpesviral [herpes simplex] infection	18563	70	0.4
C64	Malignant neoplasm of kidney, except renal pelvis	18563	69	0.4
D32	Benign neoplasm of meninges	18563	69	0.4
E21	Hyperparathyroidism and other disorders of parathyroid gland	18563	69	0.4
L85	Other epidermal thickening	18563	69	0.4
M84	Disorders of continuity of bone	18563	69	0.4
S29	Other and unspecified injuries of thorax	18563	69	0.4
Z45	Adjustment and management of implanted device	18563	69	0.4
Z88	Personal history of allergy to drugs, medicaments and biological substances	18563	69	0.4
D11	Benign neoplasm of major salivary glands	18563	68	0.4
F52	Sexual dysfunction, not caused by organic disorder or disease	18563	68	0.4
K86	Other diseases of pancreas	18563	68	0.4
M95	Other acquired deformities of musculoskeletal system and connective tissue	18563	68	0.4
N19	Unspecified renal failure	18563	68	0.4
R47	Speech disturbances, not elsewhere classified	18563	68	0.4
C67	Malignant neoplasm of bladder	18563	67	0.4
F01	Vascular dementia	18563	67	0.4
F99	Mental disorder, not otherwise specified	18563	67	0.4
K61	Abscess of anal and rectal regions	18563	67	0.4
B99	Other and unspecified infectious diseases	18563	66	0.4
Z57	Occupational exposure to risk-factors	18563	66	0.4
L27	Dermatitis due to substances taken internally	18563	65	0.4
M46	Other inflammatory spondylopathies	18563	65	0.4
N13	Obstructive and reflux uropathy	18563	65	0.4
O64	Obstructed labour due to malposition and malpresentation of fetus	18563	65	0.4
B86	Scabies	18563	63	0.3
O72	Postpartum haemorrhage	18563	63	0.3
A56	Other sexually transmitted chlamydial diseases	18563	62	0.3
J98	Other respiratory disorders	18563	62	0.3
T14	Injury of unspecified body region	18563	62	0.3
I65	Occlusion and stenosis of precerebral arteries, not resulting in cerebral infarction	18563	61	0.3
M45	Ankylosing spondylitis	18563	61	0.3
J90	Pleural effusion, not elsewhere classified	18563	60	0.3
O13	Gestational [pregnancy-induced] hypertension without significant proteinuria	18563	60	0.3
Z94	Transplanted organ and tissue status	18563	60	0.3
R15	Faecal incontinence	18563	59	0.3
R69	Unknown and unspecified causes of morbidity	18563	59	0.3
T92	Sequelae of injuries of upper limb	18563	59	0.3
Z08	Follow-up examination after treatment for malignant neoplasms	18563	59	0.3
F39	Unspecified mood [affective] disorder	18563	58	0.3
J43	Emphysema	18563	57	0.3
N61	Inflammatory disorders of breast	18563	57	0.3
F22	Persistent delusional disorders	18563	56	0.3
G35	Multiple sclerosis	18563	56	0.3
I15	Secondary hypertension	18563	56	0.3
J41	Simple and mucopurulent chronic bronchitis	18563	56	0.3
J42	Unspecified chronic bronchitis	18563	56	0.3
N90	Other noninflammatory disorders of vulva and perineum	18563	56	0.3
O21	Excessive vomiting in pregnancy	18563	56	0.3
O35	Maternal care for known or suspected fetal abnormality and damage	18563	56	0.3
R99	Other ill-defined and unspecified causes of mortality	18563	56	0.3
Z98	Other postsurgical states	18563	56	0.3
D40	Neoplasm of uncertain or unknown behaviour of male genital organs	18563	55	0.3
D51	Vitamin B12 deficiency anaemia	18563	55	0.3
E23	Hypofunction and other disorders of pituitary gland	18563	55	0.3
F61	Mixed and other personality disorders	18563	55	0.3
I73	Other peripheral vascular diseases	18563	55	0.3
R32	Unspecified urinary incontinence	18563	55	0.3
H83	Other diseases of inner ear	18563	54	0.3
S03	Dislocation, sprain and strain of joints and ligaments of head	18563	54	0.3
D31	Benign neoplasm of eye and adnexa	18563	53	0.3
E86	Volume depletion	18563	53	0.3
G93	Other disorders of brain	18563	53	0.3
M66	Spontaneous rupture of synovium and tendon	18563	53	0.3
N99	Postprocedural disorders of genitourinary system, not elsewhere classified	18563	53	0.3
O75	Other complications of labour and delivery, not elsewhere classified	18563	53	0.3
T23	Burn and corrosion of wrist and hand	18563	53	0.3
T90	Sequelae of injuries of head	18563	53	0.3
D39	Neoplasm of uncertain or unknown behaviour of female genital organs	18563	52	0.3
N28	Other disorders of kidney and ureter, not elsewhere classified	18563	52	0.3
R86	Abnormal spermatozoa	18563	52	0.3
D44	Neoplasm of uncertain or unknown behaviour of endocrine glands	18563	51	0.3
F50	Eating disorders	18563	51	0.3
N73	Other female pelvic inflammatory diseases	18563	51	0.3
R70	Elevated erythrocyte sedimentation rate and abnormality of plasma viscosity	18563	51	0.3
C20	Malignant neoplasm of rectum	18563	50	0.3
G24	Dystonia	18563	50	0.3
ZA6		18563	50	0.3
ZA8		18563	50	0.3
F42	Obsessive-compulsive disorder	18563	49	0.3
K83	Other diseases of biliary tract	18563	49	0.3
Q82	Other congenital malformations of skin	18563	49	0.3
Z23	Need for immunization against single bacterial diseases	18563	49	0.3
D47	Other neoplasms of uncertain or unknown behaviour of lymphoid, haematopoietic and related tissue	18563	48	0.3
G31	Other degenerative diseases of nervous system, not elsewhere classified	18563	48	0.3
G72	Other myopathies	18563	48	0.3
H69	Other disorders of Eustachian tube	18563	48	0.3
H80	Otosclerosis	18563	48	0.3
O41	Other disorders of amniotic fluid and membranes	18563	48	0.3
T79	Certain early complications of trauma, not elsewhere classified	18563	48	0.3
A40	Streptococcal septicaemia	18563	47	0.3
H15	Disorders of sclera	18563	47	0.3
H71	Cholesteatoma of middle ear	18563	47	0.3
K70	Alcoholic liver disease	18563	47	0.3
N35	Urethral stricture	18563	47	0.3
N46	Male infertility	18563	47	0.3
R44	Other symptoms and signs involving general sensations and perceptions	18563	47	0.3
D16	Benign neoplasm of bone and articular cartilage	18563	46	0.2
D33	Benign neoplasm of brain and other parts of central nervous system	18563	46	0.2
D36	Benign neoplasm of other and unspecified sites	18563	46	0.2
J94	Other pleural conditions	18563	46	0.2
K09	Cysts of oral region, not elsewhere classified	18563	46	0.2
S27	Injury of other and unspecified intrathoracic organs	18563	46	0.2
T63	Toxic effect of contact with venomous animals	18563	46	0.2
Z47	Other orthopaedic follow-up care	18563	46	0.2
C91	Lymphoid leukaemia	18563	45	0.2
D21	Other benign neoplasms of connective and other soft tissue	18563	45	0.2
K20	Oesophagitis	18563	45	0.2
K20	Oesophagitis	18563	45	0.2
R45	Symptoms and signs involving emotional state	18563	45	0.2
B18	Chronic viral hepatitis	18563	44	0.2
C73	Malignant neoplasm of thyroid gland	18563	44	0.2
D68	Other coagulation defects	18563	44	0.2
E16	Other disorders of pancreatic internal secretion	18563	44	0.2
L05	Pilonidal cyst	18563	44	0.2
N12	Tubulo-interstitial nephritis, not specified as acute or chronic	18563	44	0.2
S53	Dislocation, sprain and strain of joints and ligaments of elbow	18563	44	0.2
D80	Immunodeficiency with predominantly antibody defects	18563	43	0.2
E06	Thyroiditis	18563	43	0.2
E83	Disorders of mineral metabolism	18563	43	0.2
M02	Reactive arthropathies	18563	43	0.2
N60	Benign mammary dysplasia	18563	43	0.2
R90	Abnormal findings on diagnostic imaging of central nervous system	18563	43	0.2
T18	Foreign body in alimentary tract	18563	43	0.2
C30	Malignant neoplasm of nasal cavity and middle ear	18563	42	0.2
C77	Secondary and unspecified malignant neoplasm of lymph nodes	18563	42	0.2
F13	Mental and behavioural disorders due to use of sedatives or hypnotics	18563	42	0.2
L81	Other disorders of pigmentation	18563	42	0.2
K26	Duodenal ulcer	18563	41	0.2
N91	Absent, scanty and rare menstruation	18563	41	0.2
D05	Carcinoma in situ of breast	18563	40	0.2
G63	Polyneuropathy in diseases classified elsewhere	18563	40	0.2
I60	Subarachnoid haemorrhage	18563	40	0.2
J69	Pneumonitis due to solids and liquids	18563	40	0.2
O14	Gestational [pregnancy-induced] hypertension with significant proteinuria	18563	40	0.2
O48	Prolonged pregnancy	18563	40	0.2
S12	Fracture of neck	18563	40	0.2
Z24	Need for immunization against certain single viral diseases	18563	40	0.2
G99	Other disorders of nervous system in diseases classified elsewhere	18563	39	0.2
H47	Other disorders of optic [2nd] nerve and visual pathways	18563	39	0.2
H49	Paralytic strabismus	18563	39	0.2
K74	Fibrosis and cirrhosis of liver	18563	39	0.2
R58	Haemorrhage, not elsewhere classified	18563	39	0.2
S09	Other and unspecified injuries of head	18563	39	0.2
Z93	Artificial opening status	18563	39	0.2
H19	Disorders of sclera and cornea in diseases classified elsewhere	18563	38	0.2
I86	Varicose veins of other sites	18563	38	0.2
I89	Other noninfective disorders of lymphatic vessels and lymph nodes	18563	38	0.2
N50	Other disorders of male genital organs	18563	38	0.2
S79	Other and specified injuries of hip and thigh	18563	38	0.2
T93	Sequelae of injuries of lower limb	18563	38	0.2
E27	Other disorders of adrenal gland	18563	37	0.2
G46	Vascular syndromes of brain in cerebrovascular diseases (I60-I67+)	18563	37	0.2
I33	Acute and subacute endocarditis	18563	37	0.2
I46	Cardiac arrest	18563	37	0.2
I51	Complications and ill-defined descriptions of heart disease	18563	37	0.2
I74	Arterial embolism and thrombosis	18563	37	0.2
L13	Other bullous disorders	18563	37	0.2
L24	Irritant contact dermatitis	18563	37	0.2
L53	Other erythematous conditions	18563	37	0.2
M87	Osteonecrosis	18563	37	0.2
N85	Other noninflammatory disorders of uterus, except cervix	18563	37	0.2
S33	Dislocation, sprain and strain of joints and ligaments of lumbar spine and pelvis	18563	37	0.2
T17	Foreign body in respiratory tract	18563	37	0.2
T24	Burn and corrosion of hip and lower limb, except ankle and foot	18563	37	0.2
W01	Fall on same level	18563	37	0.2
D43	Neoplasm of uncertain or unknown behaviour of brain and central nervous system	18563	36	0.2
F19	Mental and behavioural disorders due to multiple drug use and use of other psychoactive substances	18563	36	0.2
H62	Disorders of external ear in diseases classified elsewhere	18563	36	0.2
F11	Mental and behavioural disorders due to use of opioids	18563	35	0.2
F25	Schizoaffective disorders	18563	35	0.2
G97	Postprocedural disorders of nervous system, not elsewhere classified	18563	35	0.2
K55	Vascular disorders of intestine	18563	35	0.2
L04	Acute lymphadenitis	18563	35	0.2
O86	Other puerperal infections	18563	35	0.2
Z80	Family history of malignant neoplasm	18563	35	0.2
E13	Other specified diabetes mellitus	18563	34	0.2
F02	Dementia in other diseases classified elsewhere	18563	34	0.2
K31	Other diseases of stomach and duodenum	18563	34	0.2
L25	Unspecified contact dermatitis	18563	34	0.2
L92	Granulomatous disorders of skin and subcutaneous tissue	18563	34	0.2
M30	Polyarteritis nodosa and related conditions	18563	34	0.2
M60	Myositis	18563	34	0.2
N89	Other noninflammatory disorders of vagina	18563	34	0.2
R14	Flatulence and related conditions	18563	34	0.2
T16	Foreign body in ear	18563	34	0.2
T75	Effects of other external causes	18563	34	0.2
Z64	Problems related to certain psychosocial circumstances	18563	34	0.2
B08	Other viral infections characterized by skin and mucous membrane lesions, not elsewhere classified	18563	33	0.2
C82	Follicular [nodular] non-Hodgkin's lymphoma	18563	33	0.2
E29	Testicular dysfunction	18563	33	0.2
J82	Pulmonary eosinophilia, not elsewhere classified	18563	33	0.2
L89	Decubitus ulcer	18563	33	0.2
L91	Hypertrophic disorders of skin	18563	33	0.2
O28	Abnormal findings on antenatal screening of mother	18563	33	0.2
R40	Somnolence, stupor and coma	18563	33	0.2
R79	Other abnormal findings of blood chemistry	18563	33	0.2
S31	Open wound of abdomen, lower back and pelvis	18563	33	0.2
W55	Bitten or struck by other mammals	18563	33	0.2
D75	Other diseases of blood and blood-forming organs	18563	32	0.2
H05	Disorders of orbit	18563	32	0.2
J93	Pneumothorax	18563	32	0.2
L12	Pemphigoid	18563	32	0.2
O60	Preterm labour	18563	32	0.2
S71	Open wound of hip and thigh	18563	32	0.2
Z49	Care involving dialysis	18563	32	0.2
C25	Malignant neoplasm of pancreas	18563	31	0.2
G53	Cranial nerve disorders in diseases classified elsewhere	18563	31	0.2
ZA7		18563	31	0.2
C54	Malignant neoplasm of corpus uteri	18563	30	0.2
E28	Ovarian dysfunction	18563	30	0.2
L63	Alopecia areata	18563	30	0.2
N75	Diseases of Bartholin's gland	18563	30	0.2
R17	Unspecified jaundice	18563	30	0.2
S41	Open wound of shoulder and upper arm	18563	30	0.2
Z43	Attention to artificial openings	18563	30	0.2
B30	Viral conjunctivitis	18563	29	0.2
C71	Malignant neoplasm of brain	18563	29	0.2
D27	Benign neoplasm of ovary	18563	29	0.2
G83	Other paralytic syndromes	18563	29	0.2
M00	Pyogenic arthritis	18563	29	0.2
S64	Injury of nerves at wrist and hand level	18563	29	0.2
T00	Superficial injuries involving multiple body regions	18563	29	0.2
Z75	Problems related to medical facilities and other health care	18563	29	0.2
Z85	Personal history of malignant neoplasm	18563	29	0.2
C16	Malignant neoplasm of stomach	18563	28	0.2
D24	Benign neoplasm of breast	18563	28	0.2
I88	Nonspecific lymphadenitis	18563	28	0.2
M96	Postprocedural musculoskeletal disorders, not elsewhere classified	18563	28	0.2
O23	Infections of genitourinary tract in pregnancy	18563	28	0.2
O61	Failed induction of labour	18563	28	0.2
S68	Traumatic amputation of wrist and hand	18563	28	0.2
W57	Bitten or stung by nonvenomous insect and other nonvenomous arthropods	18563	28	0.2
Z27	Need for immunization against combinations of infectious diseases	18563	28	0.2
Z56	Problems related to employment and unemployment	18563	28	0.2
C90	Multiple myeloma and malignant plasma cell neoplasms	18563	27	0.1
E73	Lactose intolerance	18563	27	0.1
F23	Acute and transient psychotic disorders	18563	27	0.1
H73	Other disorders of tympanic membrane	18563	27	0.1
I85	Oesophageal varices	18563	27	0.1
K75	Other inflammatory liver diseases	18563	27	0.1
Q21	Congenital malformations of cardiac septa	18563	27	0.1
Z82	Family history of certain disabilities and chronic diseases leading to disablement	18563	27	0.1
B27	Infectious mononucleosis	18563	26	0.1
D30	Benign neoplasm of urinary organs	18563	26	0.1
G81	Hemiplegia	18563	26	0.1
G91	Hydrocephalus	18563	26	0.1
H74	Other disorders of middle ear and mastoid	18563	26	0.1
J12	Viral pneumonia, not elsewhere classified	18563	26	0.1
J86	Pyothorax	18563	26	0.1
K37	Unspecified appendicitis	18563	26	0.1
G12	Spinal muscular atrophy and related syndromes	18563	25	0.1
O10	Pre-existing hypertension complicating pregnancy, childbirth and the puerperium	18563	25	0.1
C22	Malignant neoplasm of liver and intrahepatic bile ducts	18563	24	0.1
F84	Pervasive developmental disorders	18563	24	0.1
M14	Arthropathies in other diseases classified elsewhere	18563	24	0.1
O30	Multiple gestation	18563	24	0.1
O91	Infections of breast associated with childbirth	18563	24	0.1
S73	Dislocation, sprain and strain of joint and ligaments of hip	18563	24	0.1
S96	Injury of muscle and tendon at ankle and foot level	18563	24	0.1
T21	Burn and corrosion of trunk	18563	24	0.1
Z60	Problems related to social environment	18563	24	0.1
E22	Hyperfunction of pituitary gland	18563	23	0.1
G41	Status epilepticus	18563	23	0.1
H46	Optic neuritis	18563	23	0.1
J21	Acute bronchiolitis	18563	23	0.1
M89	Other disorders of bone	18563	23	0.1
M99	Biomechanical lesions, not elsewhere classified	18563	23	0.1
N70	Salpingitis and oophoritis	18563	23	0.1
O46	Antepartum haemorrhage, not elsewhere classified	18563	23	0.1
R18	Ascites	18563	23	0.1
C15	Malignant neoplasm of oesophagus	18563	22	0.1
D45	Polycythaemia vera	18563	22	0.1
G58	Other mononeuropathies	18563	22	0.1
I12	Hypertensive renal disease	18563	22	0.1
I36	Nonrheumatic tricuspid valve disorders	18563	22	0.1
K82	Other diseases of gallbladder	18563	22	0.1
L42	Pityriasis rosea	18563	22	0.1
Q23	Congenital malformations of aortic and mitral valves	18563	22	0.1
Q50	Congenital malformations of ovaries, fallopian tubes and broad ligaments	18563	22	0.1
E55	Vitamin D deficiency	18563	21	0.1
G82	Paraplegia and tetraplegia	18563	21	0.1
G95		18563	21	0.1
H27	Other disorders of lens	18563	21	0.1
N21	Calculus of lower urinary tract	18563	21	0.1
O40	Polyhydramnios	18563	21	0.1
O62	Abnormalities of forces of labour	18563	21	0.1
T91	Sequelae of injuries of neck and trunk	18563	21	0.1
W00	Fall on same level involving ice and snow	18563	21	0.1
Y96		18563	21	0.1
Z22	Carrier of infectious disease	18563	21	0.1
F12	Mental and behavioural disorders due to use of cannabinoids	18563	20	0.1
H17	Corneal scars and opacities	18563	20	0.1
I31	Other diseases of pericardium	18563	20	0.1
J13	Pneumonia due to Streptococcus pneumoniae	18563	20	0.1
L56	Other acute skin changes due to ultraviolet radiation	18563	20	0.1
N34	Urethritis and urethral syndrome	18563	20	0.1
S21	Open wound of thorax	18563	20	0.1
T13	Other injuries of lower limb, level unspecified	18563	20	0.1
W19	Unspecified fall	18563	20	0.1
C85	Other and unspecified types of non-Hodgkin's lymphoma	18563	19	0.1
D03	Melanoma in situ	18563	19	0.1
F21	Schizotypal disorder	18563	19	0.1
F81	Specific developmental disorders of scholastic skills	18563	19	0.1
G21	Secondary parkinsonism	18563	19	0.1
K73	Chronic hepatitis, not elsewhere classified	18563	19	0.1
M85	Other disorders of bone density and structure	18563	19	0.1
N36	Other disorders of urethra	18563	19	0.1
Q61	Cystic kidney disease	18563	19	0.1
C31	Malignant neoplasm of accessory sinuses	18563	18	0.1
C92	Myeloid leukaemia	18563	18	0.1
D29	Benign neoplasm of male genital organs	18563	18	0.1
D63	Anaemia in chronic diseases classified elsewhere	18563	18	0.1
F70	Mild mental retardation	18563	18	0.1
G71	Primary disorders of muscles	18563	18	0.1
H70	Mastoiditis and related conditions	18563	18	0.1
I30	Acute pericarditis	18563	18	0.1
K45	Other abdominal hernia	18563	18	0.1
M86	Osteomyelitis	18563	18	0.1
O00	Ectopic pregnancy	18563	18	0.1
T22	Burn and corrosion of shoulder and upper limb, except wrist and hand	18563	18	0.1
T25	Burn and corrosion of ankle and foot	18563	18	0.1
T83	Complications of genitourinary prosthetic devices, implants and grafts	18563	18	0.1
T85	Complications of other internal prosthetic devices, implants and grafts	18563	18	0.1
ZA5		18563	18	0.1
C49	Malignant neoplasm of other connective and soft tissue	18563	17	0.1
E61	Deficiency of other nutrient elements	18563	17	0.1
F15	Mental and behavioural disorders due to use of other stimulants, including caffeine	18563	17	0.1
F44	Dissociative [conversion] disorders	18563	17	0.1
F48	Other neurotic disorders	18563	17	0.1
F80	Specific developmental disorders of speech and language	18563	17	0.1
G37	Other demyelinating diseases of central nervous system	18563	17	0.1
I24	Other acute ischaemic heart diseases	18563	17	0.1
K41	Femoral hernia	18563	17	0.1
L65	Other nonscarring hair loss	18563	17	0.1
L68	Hypertrichosis	18563	17	0.1
O92	Other disorders of breast and lactation associated with childbirth	18563	17	0.1
R76	Other abnormal immunological findings in serum	18563	17	0.1
S10	Superficial injury of neck	18563	17	0.1
A87	Viral meningitis	18563	16	0.1
C81	Hodgkin's disease	18563	16	0.1
D84	Other immunodeficiencies	18563	16	0.1
E07	Other disorders of thyroid	18563	16	0.1
E53	Deficiency of other B group vitamins	18563	16	0.1
E85	Amyloidosis	18563	16	0.1
G61	Inflammatory polyneuropathy	18563	16	0.1
H06	Disorders of lacrimal system and orbit in diseases classified elsewhere	18563	16	0.1
I72	Other aneurysm	18563	16	0.1
I77	Other disorders of arteries and arterioles	18563	16	0.1
K91	Postprocedural disorders of digestive system, not elsewhere classified	18563	16	0.1
L44	Other papulosquamous disorders	18563	16	0.1
L95	Vasculitis limited to skin, not elsewhere classified	18563	16	0.1
M08	Juvenile arthritis	18563	16	0.1
S14	Injury of nerves and spinal cord at neck level	18563	16	0.1
S19	Other and unspecified injuries of neck	18563	16	0.1
S39	Other and unspecified injuries of abdomen, lower back and pelvis	18563	16	0.1
T09	Other injuries of spine and trunk, level unspecified	18563	16	0.1
T58	Toxic effect of carbon monoxide	18563	16	0.1
T70	Effects of air pressure and water pressure	18563	16	0.1
B44	Aspergillosis	18563	15	0.1
D46	Myelodysplastic syndromes	18563	15	0.1
F98	Other behavioural and emotional disorders with onset usually occurring in childhood and adolescence	18563	15	0.1
I64	Stroke, not specified as haemorrhage or infarction	18563	15	0.1
J05	Acute obstructive laryngitis [croup] and epiglottitis	18563	15	0.1
K65	Peritonitis	18563	15	0.1
R80	Isolated proteinuria	18563	15	0.1
Z86	Personal history of certain other diseases	18563	15	0.1
ZA4		18563	15	0.1
A02	Other salmonella infections	18563	14	0.1
A31	Infection due to other mycobacteria	18563	14	0.1
D89	Other disorders involving the immune mechanism, not elsewhere classified	18563	14	0.1
F93	Emotional disorders with onset specific to childhood	18563	14	0.1
G80	Infantile cerebral palsy	18563	14	0.1
G90	Disorders of autonomic nervous system	18563	14	0.1
I62	Other nontraumatic intracranial haemorrhage	18563	14	0.1
J99	Respiratory disorders in diseases classified elsewhere	18563	14	0.1
K23	Disorders of oesophagus in diseases classified elsewhere	18563	14	0.1
K72	Hepatic failure, not elsewhere classified	18563	14	0.1
L15		18563	14	0.1
L51	Erythema multiforme	18563	14	0.1
N04	Nephrotic syndrome	18563	14	0.1
N51	Disorders of male genital organs in diseases classified elsewhere	18563	14	0.1
Q28	Other congenital malformations of circulatory system	18563	14	0.1
Q66	Congenital deformities of feet	18563	14	0.1
T26	Burn and corrosion confined to eye and adnexa	18563	14	0.1
V49	Car occupant injured in other and unspecified transport accidents	18563	14	0.1
Z92	Personal history of medical treatment	18563	14	0.1
ZA2		18563	14	0.1
C56	Malignant neoplasm of ovary	18563	13	0.1
C62	Malignant neoplasm of testis	18563	13	0.1
D06	Carcinoma in situ of cervix uteri	18563	13	0.1
D62	Acute posthaemorrhagic anaemia	18563	13	0.1
F30	Manic episode	18563	13	0.1
H03	Disorders of eyelid in diseases classified elsewhere	18563	13	0.1
H22	Disorders of iris and ciliary body in diseases classified elsewhere	18563	13	0.1
H44	Disorders of globe	18563	13	0.1
K46	Unspecified abdominal hernia	18563	13	0.1
L17		18563	13	0.1
M32	Systemic lupus erythematosus	18563	13	0.1
N23	Unspecified renal colic	18563	13	0.1
O71	Other obstetric trauma	18563	13	0.1
O73	Retained placenta and membranes, without haemorrhage	18563	13	0.1
S18	Traumatic amputation at neck level	18563	13	0.1
S67	Crushing injury of wrist and hand	18563	13	0.1
A52	Late syphilis	18563	12	0.1
C32	Malignant neoplasm of larynx	18563	12	0.1
D59	Acquired haemolytic anaemia	18563	12	0.1
G70	Myasthenia gravis and other myoneural disorders	18563	12	0.1
G96	Other disorders of central nervous system	18563	12	0.1
H21	Other disorders of iris and ciliary body	18563	12	0.1
I40	Acute myocarditis	18563	12	0.1
I97	Postprocedural disorders of circulatory system, not elsewhere classified	18563	12	0.1
L26	Exfoliative dermatitis	18563	12	0.1
L52	Erythema nodosum	18563	12	0.1
L93	Lupus erythematosus	18563	12	0.1
M93	Other osteochondropathies	18563	12	0.1
N03	Chronic nephritic syndrome	18563	12	0.1
N44	Torsion of testis	18563	12	0.1
O12	Gestational [pregnancy-induced] oedema and proteinuria without hypertension	18563	12	0.1
O22	Venous complications in pregnancy	18563	12	0.1
Q62	Congenital obstructive defects of renal pelvis and congenital malformations of ureter	18563	12	0.1
Q79	Congenital malformations of the musculoskeletal system, not elsewhere classified	18563	12	0.1
S56	Injury of muscle and tendon at forearm level	18563	12	0.1
T20	Burn and corrosion of head and neck	18563	12	0.1
T50		18563	12	0.1
T68	Hypothermia	18563	12	0.1
Z42	Follow-up care involving plastic surgery	18563	12	0.1
Z83	Family history of other specific disorders	18563	12	0.1
A07	Other protozoal intestinal diseases	18563	11	0.1
C69	Malignant neoplasm of eye and adnexa	18563	11	0.1
D34	Benign neoplasm of thyroid gland	18563	11	0.1
E26	Hyperaldosteronism	18563	11	0.1
F63	Habit and impulse disorders	18563	11	0.1
F71	Moderate mental retardation	18563	11	0.1
G06	Intracranial and intraspinal abscess and granuloma	18563	11	0.1
J16	Pneumonia due to other infectious organisms, not elsewhere classified	18563	11	0.1
M40	Kyphosis and lordosis	18563	11	0.1
O44	Placenta praevia	18563	11	0.1
O84	Multiple delivery	18563	11	0.1
R82	Other abnormal findings in urine	18563	11	0.1
S36	Injury of intra-abdominal organs	18563	11	0.1
T30	Burn and corrosion, body region unspecified	18563	11	0.1
Z41	Procedures for purposes other than remedying health state	18563	11	0.1
Z58	Problems related to physical environment	18563	11	0.1
A15	Respiratory tuberculosis, bacteriologically and histologically confirmed	18563	10	0.1
A86	Unspecified viral encephalitis	18563	10	0.1
B01	Varicella [chickenpox]	18563	10	0.1
B49	Unspecified mycosis	18563	10	0.1
B80	Enterobiasis	18563	10	0.1
F54	Psychological and behavioural factors associated with disorders or diseases classified elsewhere	18563	10	0.1
G00	Bacterial meningitis, not elsewhere classified	18563	10	0.1
I27	Other pulmonary heart diseases	18563	10	0.1
J17	Pneumonia in diseases classified elsewhere	18563	10	0.1
K66	Other disorders of peritoneum	18563	10	0.1
M12	Other specific arthropathies	18563	10	0.1
Q18	Other congenital malformations of face and neck	18563	10	0.1
Q32	Congenital malformations of trachea and bronchus	18563	10	0.1
Q85	Phakomatoses, not elsewhere classified	18563	10	0.1
R27	Other lack of coordination	18563	10	0.1
R77	Other abnormalities of plasma proteins	18563	10	0.1
S37	Injury of urinary and pelvic organs	18563	10	0.1
T11	Other injuries of upper limb, level unspecified	18563	10	0.1
T86	Failure and rejection of transplanted organs and tissues	18563	10	0.1
Z70	Counselling related to sexual attitude, behaviour and orientation	18563	10	0.1
C02	Malignant neoplasm of other and unspecified parts of tongue	18563	9	0
C09	Malignant neoplasm of tonsil	18563	9	0
F72		18563	9	0
F79	Unspecified mental retardation	18563	9	0
G52	Disorders of other cranial nerves	18563	9	0
H30	Chorioretinal inflammation	18563	9	0
J91	Pleural effusion in conditions classified elsewhere	18563	9	0
L41	Parapsoriasis	18563	9	0
L64	Androgenic alopecia	18563	9	0
L94	Other localized connective tissue disorders	18563	9	0
N01	Rapidly progressive nephritic syndrome	18563	9	0
O85	Puerperal sepsis	18563	9	0
O98		18563	9	0
Q07	Other congenital malformations of nervous system	18563	9	0
Q43	Other congenital malformations of intestine	18563	9	0
Q89	Other congenital malformations, not elsewhere classified	18563	9	0
W17	Other fall from one level to another	18563	9	0
Z65	Problems related to other psychosocial circumstances	18563	9	0
B59	Pneumocystosis	18563	8	0
C17	Malignant neoplasm of small intestine	18563	8	0
C19	Malignant neoplasm of rectosigmoid junction	18563	8	0
C24	Malignant neoplasm of other and unspecified parts of biliary tract	18563	8	0
C72	Malignant neoplasm of spinal cord, cranial nerves and other parts of central nervous system	18563	8	0
C76	Malignant neoplasm of other and ill-defined sites	18563	8	0
C84	Peripheral and cutaneous T-cell lymphomas	18563	8	0
C88	Malignant immunoproliferative diseases	18563	8	0
G03	Meningitis due to other and unspecified causes	18563	8	0
G04	Encephalitis, myelitis and encephalomyelitis	18563	8	0
G60	Hereditary and idiopathic neuropathy	18563	8	0
I66	Occlusion and stenosis of cerebral arteries, not resulting in cerebral infarction	18563	8	0
M11	Other crystal arthropathies	18563	8	0
N00	Acute nephritic syndrome	18563	8	0
N98	Complications associated with artificial fertilization	18563	8	0
O69	Labour and delivery complicated by umbilical cord complications	18563	8	0
O90	Complications of the puerperium, not elsewhere classified	18563	8	0
Q78	Other osteochondrodysplasias	18563	8	0
R46	Symptoms and signs involving appearance and behaviour	18563	8	0
R54	Senility	18563	8	0
R92	Abnormal findings on diagnostic imaging of breast	18563	8	0
S59	Other and unspecified injuries of forearm	18563	8	0
T31	Burns classified according to extent of body surface involved	18563	8	0
T40	Poisoning by narcotics and psychodysleptics [hallucinogens]	18563	8	0
T51	Toxic effect of alcohol	18563	8	0
T80	Complications following infusion, transfusion and therapeutic injection	18563	8	0
T82	Complications of cardiac and vascular prosthetic devices, implants and grafts	18563	8	0
X58	Exposure to other specified factors	18563	8	0
Y57	Other and unspecified drugs and medicaments	18563	8	0
Y90	Evidence of alcohol involvement determined by blood alcohol level	18563	8	0
A05	Other bacterial foodborn intoxications, not elsewhere classified	18563	7	0
A16	Respiratory tuberculosis, not confirmed bacteriologically or histologically	18563	7	0
A21	Tularaemia	18563	7	0
A74	Other diseases caused by chlamydiae	18563	7	0
B25	Cytomegaloviral disease	18563	7	0
B48	Other mycoses, not elsewhere classified	18563	7	0
B91	Sequelae of poliomyelitis	18563	7	0
B96	Other bacterial agents as the cause of diseases classified to other chapters	18563	7	0
C21	Malignant neoplasm of anus and anal canal	18563	7	0
D73	Diseases of spleen	18563	7	0
D83	Common variable immunodeficiency	18563	7	0
F53	Mental and behavioural disorders associated with the puerperium, not elsewhere classified	18563	7	0
F64	Gender identity disorders	18563	7	0
F91	Conduct disorders	18563	7	0
G23	Other degenerative diseases of basal ganglia	18563	7	0
G36	Other acute disseminated demyelination	18563	7	0
H31	Other disorders of choroid	18563	7	0
H51	Other disorders of binocular movement	18563	7	0
H55	Nystagmus and other irregular eye movements	18563	7	0
H82	Vertiginous syndromes in diseases classified elsewhere	18563	7	0
I38	Endocarditis, valve unspecified	18563	7	0
I81	Portal vein thrombosis	18563	7	0
J70	Respiratory conditions due to other external agents	18563	7	0
N49	Inflammatory disorders of male genital organs, not elsewhere classified	18563	7	0
N96	Habitual aborter	18563	7	0
Q37	Cleft palate with cheft lip	18563	7	0
Q51	Congenital malformations of uterus and cervix	18563	7	0
S44	Injury of nerves at shoulder and upper arm level	18563	7	0
S97	Crushing injury of ankle and foot	18563	7	0
T95	Sequelae of burns, corrosions and frostbite	18563	7	0
W45	Foreign body or object entering through skin	18563	7	0
W78	Inhalation of gastric contents	18563	7	0
Z52	Donors of organs and tissues	18563	7	0
Z90	Acquired absence of organs, not elsewhere classified	18563	7	0
Z91	Personal history of risk-factors, not elsewhere classified	18563	7	0
A48	Other bacterial diseases, not elsewhere classified	18563	6	0
A51	Early syphilis	18563	6	0
B23	Human immunodeficiency virus [HIV] disease resulting in other conditions	18563	6	0
C07	Malignant neoplasm of parotid gland	18563	6	0
C41	Malignant neoplasm of bone and articular cartilage of other and unspecified sites	18563	6	0
C66	Malignant neoplasm of ureter	18563	6	0
C66	Malignant neoplasm of ureter	18563	6	0
C80	Malignant neoplasm without specification of site	18563	6	0
C95	Leukaemia of unspecified cell type	18563	6	0
D07	Carcinoma in situ of other and unspecified genital organs	18563	6	0
D09	Carcinoma in situ of other and unspecified sites	18563	6	0
D81	Combined immunodeficiencies	18563	6	0
E24	Cushing's syndrome	18563	6	0
F92	Mixed disorders of conduct and emotions	18563	6	0
F95	Tic disorders	18563	6	0
G11	Hereditary ataxia	18563	6	0
H13	Disorders of conjunctiva in diseases classified elsewhere	18563	6	0
H95	Postprocedural disorders of ear and mastoid process, not elsewhere classified	18563	6	0
I13	Hypertensive heart and renal disease	18563	6	0
J61	Pneumoconiosis due to asbestos and other mineral fibres	18563	6	0
K27	Peptic ulcer, site unspecified	18563	6	0
K71	Toxic liver disease	18563	6	0
L11	Other acantholytic disorders	18563	6	0
L66	Cicatricial alopecia [scarring hair loss]	18563	6	0
L80	Vitiligo	18563	6	0
M33	Dermatopolymyositis	18563	6	0
N02	Recurrent and persistent haematuria	18563	6	0
N11	Chronic tubulo-interstitial nephritis	18563	6	0
O43	Placental disorders	18563	6	0
O66	Other obstructed labour	18563	6	0
O67	Labour and delivery complicated by intrapartum haemorrhage, not elsewhere classified	18563	6	0
Q25	Congenital malformations of great arteries	18563	6	0
Q67	Congenital musculoskeletal deformities of head, face, spine and chest	18563	6	0
R16	Hepatomegaly and splenomegaly, not elsewhere classified	18563	6	0
R89	Abnormal findings in nipple discharge synovial fluid wound secretions	18563	6	0
S24	Injury of nerves and spinal cord at thorax level	18563	6	0
S84	Injury of nerves at lower leg level	18563	6	0
T33	Superficial frostbite	18563	6	0
T54	Toxic effect of corrosive substances	18563	6	0
T67	Effects of heat and light	18563	6	0
T87	Complications peculiar to reattachment and amputation	18563	6	0
Z59	Problems related to housing and economic circumstances	18563	6	0
Z61	Problems related to negative life events in childhood	18563	6	0
Z89	Acquired absence of limb	18563	6	0
ZA3		18563	6	0
