# Supplementary material for: The burden of chronic rhinosinusitis with nasal polyps and its relation to asthma in Finland
Source: Clin Transl Allergy. 2022 Oct 9;12(10):e12200. doi: 10.1002/clt2.12200 (PMC9549071; doi:10.1002/clt2.12200)
Supplement: Supplementary file 3 — Table S3 [file CLT2-12-e12200-s003.xlsx]

## Sheet: Sheet 1
Supplemental Material Table S3. A summary of the binary logistic regression model used to assess the association of severe uncontrolled CRSwNP with concomitant diseases
Description	estimate	std.error	statistic	p.value	Odds ratio	2.5 %	97.5 %	variable importance (shapley)
(Intercept)	-2.774	0.134	-20.673	0	0.062	0.048	0.081
Male	0.11	0.077	1.436	0.151	1.116	0.961	1.297	0.053
Age	-0.021	0.003	-8.02	0	0.979	0.975	0.984	0.4
Asthma
Non-severe asthma	1.397	0.083	16.927	0	4.041	3.438	4.75	0.613
Severe asthma	1.947	0.123	15.774	0	7.008	5.502	8.926	0.613
Severe uncontrolled asthma	2.177	0.175	12.422	0	8.816	6.253	12.428	0.613
Atopic dermatitis	-0.885	0.595	-1.489	0.136	0.413	0.129	1.323	0.01
COPD	-0.962	0.514	-1.871	0.061	0.382	0.139	1.047	0.017
Diabetes	-0.247	0.149	-1.658	0.097	0.781	0.583	1.046	0.046
GE reflux	-0.036	0.209	-0.17	0.865	0.965	0.641	1.453	0.002
Hypertension	0.024	0.104	0.227	0.821	1.024	0.835	1.256	0.009
Obesity	0.092	0.178	0.518	0.605	1.097	0.774	1.554	0.007
Respiratory allergies	0.144	0.102	1.421	0.155	1.155	0.947	1.41	0.029
Thyroid dysfunction	-0.294	0.199	-1.48	0.139	0.745	0.505	1.1	0.028
